# Supplementary material for: Dataset of certified food dye levels in over the counter medicines and vitamins intended for consumption by children and pregnant women
Source: Data Brief. 2020 Jul 31;32:106073. doi: 10.1016/j.dib.2020.106073 (PMC7424205; doi:10.1016/j.dib.2020.106073)
Supplement: Supplementary file 1 [file mmc1.zip]

Archive with 14 entries (14 files):
- Data in Brief - Children's CoughColdAllergy Syrups.xlsx
- __MACOSX/._Data in Brief - Children's CoughColdAllergy Syrups.xlsx
- Data in Brief - Children's Gummy Vitamins.xlsx
- __MACOSX/._Data in Brief - Children's Gummy Vitamins.xlsx
- Data in Brief - Children's Pain Reliever Syrup.xlsx
- __MACOSX/._Data in Brief - Children's Pain Reliever Syrup.xlsx
- Data in Brief - Children's Pain Reliever Tablets.xlsx
- __MACOSX/._Data in Brief - Children's Pain Reliever Tablets.xlsx
- Data in Brief - Children's Tablet Vitamins.xlsx
- __MACOSX/._Data in Brief - Children's Tablet Vitamins.xlsx
- Data in Brief - Prenatal Vitamins.xlsx
- __MACOSX/._Data in Brief - Prenatal Vitamins.xlsx
- Data in Brief -Children's CoughColdAllergy Tablets.xlsx
- __MACOSX/._Data in Brief -Children's CoughColdAllergy Tablets.xlsx
