# Supplementary material for: Dataset of certified food dye levels in over the counter medicines and vitamins intended for consumption by children and pregnant women
Source: Data Brief. 2020 Jul 31;32:106073. doi: 10.1016/j.dib.2020.106073 (PMC7424205; doi:10.1016/j.dib.2020.106073)
Supplement: Supplementary file 1 [file mmc1.zip › Data in Brief - Children's CoughColdAllergy Syrups.xlsx]

## Sheet: CCAllergy Syrup Summary
Summary of Dye Contents for Children's Cough/Cold/Allergy Syrups
Table 1. Average Dye Content			Average Dye Contents (mg/kg)
	Brand	Flavor	FD&C Red 40	FD&C Blue 1
	Brand 1	Grape	32.59 ± 1.72	5.43± 0.51
	Brand 2	Cherry	5.20 ± 0.32
	Brand 3	Grape	31.43 ± 0.90	5.60 ± 0.25
	Brand 4	Very Berry	69.88 ± 8.98	0.20 ± 0.10
	Brand 5	Grape	95.21 ± 4.42	12.61 ± 0.73
Table 2. Average density
	Density (g/10mL)		Density (kg/mL)
	Brand 1	12.8887	0.128887
	Brand 2	12.2046	0.122046
	Brand 3	10.5313	0.105313
	Brand 4	13.2926	0.132926
	Brand 5	10.9994	0.109994
Table 3. Avergae dye mg/mL
			Dye Exposure (mg/mL)
			FD&C Red 40			FD&C Blue 1
	Brand	Flavor	Average	Range	Standard Deviation	Average	Range	Standard Deviation
	Brand 1	Grape	4.20098	3.83-4.44	0.221763	0.699816	0.594-0.777	0.0651013
	Brand 2	Cherry	`	0.58-0.67	0.0388013
	Brand 3	Grape	3.31028	3.10-3.38	0.0944812	0.590187	0.536-0.619	0.0266556
	Brand 4	Very Berry	9.28941	8.29-11.7	1.19315	0.0260131	0.013-0.051	0.0137865
	Brand 5	Grape	10.4726	9.93-11.23	0.486198	1.38726	1.257-1.497	0.0797926

## Sheet: CCAllergy Syrup Raw Data
Table 4. Children's Cough/Cold/Allergy Syrup
	Dye Contents (mg of dye/kg of syrup)
			FD&C Red 40			FD&C Blue 1			FD&C Blue 2			FD&C Yellow 6			FD&C Yellow 5
	Sample Name/Lot	Expiration Date	Sample 1	Sample 2	Average	Sample 1	Sample 2	Average	Sample 1	Sample 2	Average	Sample 1	Sample 2	Average	Sample 1	Sample 2	Average
	Brand 1 (Lot 1)	12/2020	29.6833	34.437	32.0601	4.60601	6.03001	5.31801
	Brand 1 (Lot 2)	01/2021	30.8977	33.3954	32.1466	4.91309	5.7774	5.34525
	Brand 1 (Lot 3)	09/2020	34.048	33.1039	33.5759	5.50902	5.74251	5.62577
				Average	32.5942		Average	5.42968
				Std. Dev.	1.7206		Std. Dev.	0.505102
				%RSD	0.0527885		%RSD	0.0930263
	Brand 2 (Lot 1)	12/2020	5.43256	5.5072	5.46988
	Brand 2 (Lot 2)	09/2020	4.72383	5.30811	5.01597
	Brand 2 (Lot 3)	01/2021	4.80441	5.45139	5.1279
				Average	5.20458
				Std. Dev.	0.317922
				%RSD	0.0610851
	Brand 3 (Lot 1)	08/2020	32.0504	31.634	31.8422	5.6639	5.64837	5.65613
	Brand 3 (Lot 2)	11/2020	31.8521	32.0087	31.9304	5.87533	5.79324	5.83429
	Brand 3 (Lot 3)	10/2020	29.4641	31.5878	30.5259	5.08711	5.55691	5.32201
				Average	31.4328		Average	5.60414
				Std. Dev.	0.89715		Std. Dev.	0.253109
				%RSD	0.0285418		%RSD	0.0451646
	Brand 4 (Lot 1)	02/2021	62.3401	70.1571	66.2486	bdl	0.221566	0.221566
	Brand 4 (Lot 2)	03/2021	87.9929	62.9925	75.4927	0.382693	0.106601	0.244647
	Brand 4 (Lot 3)	03/2021	72.5589	63.262	67.9104	0.169509	0.098108	0.133808
				Average	69.8839		Average	0.195695
				Std. Dev.	8.97605		Std. Dev.	0.103715
				%RSD	0.128442		%RSD	0.529984
	Brand 5 (Lot 1)	05/2020	93.1706	90.2961	91.7333	12.0185	11.4278	11.7232
	Brand 5 (Lot 2)	03/2021	100.264	102.077	101.17	12.9706	13.6086	13.2896
	Brand 5 (Lot 3)	08/2020	94.1258	91.33	92.7279	12.5145	13.1331	12.8238
				Average	95.2105		Average	12.6122
				Std. Dev.	4.42022		Std. Dev.	0.725427
				%RSD	0.0464258		%RSD	0.0575179
Back Calculation (mg/kg)						Mass of Gummies (g)
		FD&C Red 40	FD&C Blue 1
Sample Name
	Brand 3-Lot 1-1	32.0504	5.6639			3.0322
	Brand 3-Lot 1-2	31.634	5.64837			3.0953
	Brand 3-Lot 2-1	31.8521	5.87533			3.0399
	Brand 3-Lot 2-2	32.0087	5.79324			3.0283
	Brand 3-Lot 3-1	29.4641	5.08711			3.0146
	Brand 3-Lot 3-2	31.5878	5.55691			3.0776
	Brand 5-Lot 1-1	93.1706	12.0185			3.0008
	Brand 5-Lot 1-2	90.2961	11.4278			3.0213
	Brand 5-Lot 2-1	100.264	12.9706			3.0528
	Brand 5-Lot 2-2	102.077	13.6086			3.0265
	Brand 5-Lot 3-1	94.1258	12.5145			3.0367
	Brand 5-Lot 3-2	91.33	13.1331			3.0291
	Brand 1-Lot 1-1	29.6833	4.60601			3.0166
	Brand 1-Lot 1-2	34.437	6.03001			3.0358
	Brand 1-Lot 2-1	30.8977	4.91309			3.0321
	Brand 1-Lot 2-2	33.3954	5.7774			3.0068
	Brand 1-Lot 3-1	34.048	5.50902			3.0154
	Brand 1-Lot 3-2	33.1039	5.74251			3.012
	Brand 2-Lot 1-1	5.43256				3.0249
	Brand 2-Lot 1-2	5.5072				3.0068
	Brand 2-Lot 2-1	4.72383				3.0293
	Brand 2-Lot 2-2	5.30811				3.0534
	Brand 2-Lot 3-1	4.80441				3.0663
	Brand 2-Lot 3-2	5.45139				3.0159
	Brand 4-Lot 1-1	62.3401	-0.0342155			3.0117
	Brand 4-Lot 1-2	70.1571	0.221566			3.0015
	Brand 4-Lot 2-1	87.9929	0.382693			3.0069
	Brand 4-Lot 2-2	62.9925	0.106601			3.0087
	Brand 4-Lot 3-1	72.5589	0.169509			3.0154
	Brand 4-Lot 3-2	63.262	0.098108			3.0822
Concentration on Standard Curve
		FD&C Red 40	FD&C Blue 1
	Equation	y = 0.2526x + 0.0197	y = 0.751x + 0.3864
Sample Name
	Brand 3-Lot 1-1	19.4366	3.43481
	Brand 3-Lot 1-2	19.5834	3.49668
	Brand 3-Lot 2-1	19.3655	3.57209
	Brand 3-Lot 2-2	19.3864	3.50873
	Brand 3-Lot 3-1	17.7645	3.06712
	Brand 3-Lot 3-2	19.4429	3.42039
	Brand 5-Lot 1-1	55.9173	7.21305
	Brand 5-Lot 1-2	54.5623	6.90534
	Brand 5-Lot 2-1	61.2173	7.91932
	Brand 5-Lot 2-2	61.7869	8.23728
	Brand 5-Lot 3-1	57.1663	7.60057
	Brand 5-Lot 3-2	55.3295	7.9563
	Brand 1-Lot 1-1	16.536	2.7789
	Brand 1-Lot 1-2	20.9088	3.66118
	Brand 1-Lot 2-1	17.301	2.9794
	Brand 1-Lot 2-2	20.0827	3.4743
	Brand 1-Lot 3-1	18.96	3.32238
	Brand 1-Lot 3-2	19.9418	3.45929
	Brand 2-Lot 1-1	3.03471
	Brand 2-Lot 1-2	3.31181
	Brand 2-Lot 2-1	2.64264
	Brand 2-Lot 2-2	3.24156
	Brand 2-Lot 3-1	2.72055
	Brand 2-Lot 3-2	3.28817
	Brand 4-Lot 1-1	34.6721	-0.0206094
	Brand 4-Lot 1-2	42.1153	0.133006
	Brand 4-Lot 2-1	48.8617	0.230144
	Brand 4-Lot 2-2	37.9051	0.064146
	Brand 4-Lot 3-1	40.4052	0.102227
	Brand 4-Lot 3-2	38.9972	0.0604777
Analyte Response/IS Response
		FD&C Red 40	FD&C Blue 1
Sample Name
	Brand 3-Lot 1-1	4.9294	2.95575
	Brand 3-Lot 1-2	4.96646	3.00211
	Brand 3-Lot 2-1	4.91141	3.05862
	Brand 3-Lot 2-2	4.9167	3.01115
	Brand 3-Lot 3-1	4.50701	2.6802
	Brand 3-Lot 3-2	4.93098	2.94494
	Brand 5-Lot 1-1	14.1444	5.78716
	Brand 5-Lot 1-2	13.8021	5.55656
	Brand 5-Lot 2-1	15.4832	6.31644
	Brand 5-Lot 2-2	15.6271	6.55472
	Brand 5-Lot 3-1	14.4599	6.07757
	Brand 5-Lot 3-2	13.9959	6.34415
	Brand 1-Lot 1-1	4.1967	2.46421
	Brand 1-Lot 1-2	5.30125	3.12539
	Brand 1-Lot 2-1	4.38993	2.61446
	Brand 1-Lot 2-2	5.09258	2.98534
	Brand 1-Lot 3-1	4.809	2.87149
	Brand 1-Lot 3-2	5.05699	2.97409
	Brand 2-Lot 1-1	0.786268
	Brand 2-Lot 1-2	0.856262
	Brand 2-Lot 2-1	0.68723
	Brand 2-Lot 2-2	0.838518
	Brand 2-Lot 3-1	0.706911
	Brand 2-Lot 3-2	0.850292
	Brand 4-Lot 1-1	8.77788	0.366255
	Brand 4-Lot 1-2	10.658	0.481375
	Brand 4-Lot 2-1	12.3622	0.55417
	Brand 4-Lot 2-2	9.59453	0.429771
	Brand 4-Lot 3-1	10.2261	0.458309
	Brand 4-Lot 3-2	9.8704	0.427022
Peak Response
		FD&C Red 40	FD&C Blue 1	Amaranth
Sample Name
	Brand 3-Lot 1-1	1311.17	786.2	265.99
	Brand 3-Lot 1-2	1388.92	839.57	279.66
	Brand 3-Lot 2-1	1311.2	816.56	266.97
	Brand 3-Lot 2-2	1385.23	848.36	281.74
	Brand 3-Lot 3-1	1305.59	776.4	289.68
	Brand 3-Lot 3-2	1388.12	829.03	281.51
	Brand 5-Lot 1-1	3949.4	1615.89	279.22
	Brand 5-Lot 1-2	4040.99	1626.85	292.78
	Brand 5-Lot 2-1	4389.95	1790.9	283.53
	Brand 5-Lot 2-2	4285.1	1797.37	274.21
	Brand 5-Lot 3-1	4004.24	1683	276.92
	Brand 5-Lot 3-2	3959.03	1794.57	282.87
	Brand 1-Lot 1-1	1180.07	692.91	281.19
	Brand 1-Lot 1-2	1491.56	879.36	281.36
	Brand 1-Lot 2-1	1219.83	726.48	277.87
	Brand 1-Lot 2-2	1399.9	820.64	274.89
	Brand 1-Lot 3-1	1339.69	799.94	278.58
	Brand 1-Lot 3-2	1387.84	816.21	274.44
	Brand 2-Lot 1-1	222.05		282.41
	Brand 2-Lot 1-2	236.2		275.85
	Brand 2-Lot 2-1	199.18		289.83
	Brand 2-Lot 2-2	235.59		280.96
	Brand 2-Lot 3-1	200.19		283.19
	Brand 2-Lot 3-2	235.65		277.14
	Brand 4-Lot 1-1	1892.16	78.95	215.56
	Brand 4-Lot 1-2	2366.19	106.87	222.01
	Brand 4-Lot 2-1	1814.27	81.33	146.76
	Brand 4-Lot 2-2	2262.39	101.34	235.8
	Brand 4-Lot 3-1	1943.87	87.12	190.09
	Brand 4-Lot 3-2	2329.71	100.79	236.03
