# Supplementary material for: Dataset of certified food dye levels in over the counter medicines and vitamins intended for consumption by children and pregnant women
Source: Data Brief. 2020 Jul 31;32:106073. doi: 10.1016/j.dib.2020.106073 (PMC7424205; doi:10.1016/j.dib.2020.106073)
Supplement: Supplementary file 1 [file mmc1.zip › Data in Brief - Children's Gummy Vitamins.xlsx]

## Sheet: Gummies Data Summary
Summary of Dye Contents for Children's Gummy Vitamins
Table 1. Average Dye Content
			Average Dye Content (mg/kg)
	Brand	Color	FD&C Red 40	FD&C Blue 1	FD&C Yellow 5	FD&C Yellow 6
	Brand 1	Red	104.33 ± 10.30	3.11 ± 0.57
		Yellow		0.93 ± 0.44	22.84 ± 2.49
		Green		11.55 ± 2.80
	Brand 2	Orange
		Purple	72.56 ± 32.50	3.23 ± 0.37
		Red	27.06 ± 5.01
	Brand 3	Orange				16.84 ± 9.15
		Purple	61.67 ± 24.22	2.90 ± 0.45
		Red	36.10 ± 13.03
Table 2. Average mass of gummy
	Average Mass of 1 Gummy (g)		1 Gummy (kg)
	Brand 1	2.42877	0.00242877
	Brand 2	2.44873	0.00244873
	Brand 3	1.96868	0.00196868
Table 3. Average dye mg/gummy
			Dye Exposure (mg/gummy)
			FD&C Red 40			FD&C Blue 1			FD&C Yellow 5			FD&C Yellow 6
	Brand	Color	Average	Range	Standard Deviation	Average	Range	Standard Deviation	Average	Range	Standard Deviation	Average	Range	Standard Deviation
	Brand 1	Red	0.253404	0.814-1.146	0.1	0.00754459	0.020-0.038	0.006
		Yellow				0.0022704	0.004-0.017	0.004	0.0554806	0.191-0.269	0.024
		Green				0.0280583	0.071-0.151	0.027
	Brand 2	Orange
		Purple	0.177673	0.160-1.038	0.316	0.00790616	0.025-0.038	0.004
		Red	0.0662606	0.0201-0.358	0.049
	Brand 3	Orange										0.0331527	0.031-0.203	0.072
		Purple	0.121418	0.192-0.686	0.191	0.00571814	0.015-0.025	0.004
		Red	0.114452	0.135-0.416	0.103

## Sheet: Gummies Data - Brand 1
Table 4. Children's Gummy Vitamins - Brand 1
	Dye Contents (mg of dye/kg of gummy)
			FD&C Red 40			FD&C Blue 1			FD&C Blue 2			FD&C Yellow 6			FD&C Yellow 5
	Sample Name/Lot/Color	Expiration Date	Sample 1	Sample 2	Average	Sample 1	Sample 2	Average	Sample 1	Sample 2	Average	Sample 1	Sample 2	Average	Sample 1	Sample 2	Average
	Brand 1 (Lot 1) Red	05/2020	103.526	117.963	110.745	3.61036	3.88681	3.74859
	Brand 1 (Lot 2) Red	09/2020	105.139	106.789	105.964	2.95595	3.08335	3.01965
	Brand 1 (Lot 3) Red	10/2020	108.832	83.7568	96.2944	3.01348	2.08808	2.55078
				Average	104.334		Average	3.10634
				Std De v	10.3016		Std De v	0.567421
				%RSD	0.0987363		%RSD	0.182666
	Brand 1 (Lot 1) Yellow	05/2020				0.410149	0.975571	0.69286							22.0974	21.3533	21.7253
	Brand 1 (Lot 2) Yellow	09/2020				0.47099	1.18157	0.826282							22.8248	23.4504	23.1376
	Brand 1 (Lot 3) Yellow	10/2020				0.858323	1.70926	1.28379							19.6239	27.7086	23.6663
							Average	0.934312								Average	22.8431
							Std De v	0.439427								Std De v	2.48934
							%RSD	0.470322								%RSD	0.108976
	Brand 1 (Lot 1) Green	05/2020				10.8317	10.7732	10.8024
	Brand 1 (Lot 2) Green	09/2020				14.7342	7.31415	11.0242
	Brand 1 (Lot 3) Green	10/2020				10.1368	15.5248	12.8308
							Average	11.5525
							Std De v	2.79872
							%RSD	0.242262
Back Calculation (mg/kg)						Mass of Gummies (g)
		FD&C Yellow 5	FD&C Red 40	FD&C Blue 1
Sample Name
	Brand 1-Lot 1-Red-1		103.526	3.61036		2.4974
	Brand 1-Lot 1-Red-2		117.963	3.88681		2.5221
	Brand 1-Lot 1-Yellow-1	22.0974		0.410149		2.3918
	Brand 1-Lot 1-Yellow-2	21.3533		0.978456		2.4745
	Brand 1-Lot 1-Green-1			10.8317		2.4286
	Brand 1-Lot 1-Green-2			10.7732		2.4314
	Brand 1-Lot 2-Red-1		105.139	2.95595		2.3277
	Brand 1-Lot 2-Red-2		106.789	3.08335		2.4454
	Brand 1-Lot 2-Yellow-1	22.8248		0.47099		2.3299
	Brand 1-Lot 2-Yellow-2	23.4504		1.18157		2.4123
	Brand 1-Lot 2-Green-1			14.7342		2.3152
	Brand 1-Lot 2-Green-2			7.31415		2.3056
	Brand 1-Lot 3-Red-1		108.832	3.01348		2.4634
	Brand 1-Lot 3-Red-2		83.7568	2.08808		2.4735
	Brand 1-Lot 3-Yellow-1	19.6239		0.858323		2.5115
	Brand 1-Lot 3-Yellow-2	27.7086		1.70926		2.5899
	Brand 1-Lot 3-Green-1			10.1368		2.3829
	Brand 1-Lot 3-Green-2			15.5248		2.4148
Concentration on Standard Curve
		FD&C Yellow 5	FD&C Red 40	FD&C Blue 1
	Equation	y = 0.2477x + 0.012	y = 0.2553x + 0.0136	y = 0.7635x + 0.3253
Sample Name
	Brand 1-Lot 1-Red-1		51.7094	1.8033
	Brand 1-Lot 1-Red-2		59.5031	1.96059
	Brand 1-Lot 1-Yellow-1	10.5705		0.196199
	Brand 1-Lot 1-Yellow-2	10.5677		0.484238
	Brand 1-Lot 1-Green-1			5.26116
	Brand 1-Lot 1-Green-2			5.23879
	Brand 1-Lot 2-Red-1		48.9463	1.37611
	Brand 1-Lot 2-Red-2		52.2282	1.508
	Brand 1-Lot 2-Yellow-1	10.6359		0.219472
	Brand 1-Lot 2-Yellow-2	11.3139		0.570062
	Brand 1-Lot 2-Green-1			6.82252
	Brand 1-Lot 2-Green-2			3.3727
	Brand 1-Lot 3-Red-1		53.6193	1.48468
	Brand 1-Lot 3-Red-2		41.4345	1.03297
	Brand 1-Lot 3-Yellow-1	9.85711		0.431136
	Brand 1-Lot 3-Yellow-2	14.3525		0.885363
	Brand 1-Lot 3-Green-1			4.831
	Brand 1-Lot 3-Green-2			7.49786
Analyte Response/IS Response
		FD&C Yellow 5	FD&C Red 40	FD&C Blue 1
Sample Name
	Brand 1-Lot 1-Red-1		13.215	1.70212
	Brand 1-Lot 1-Red-2		15.2047	1.82221
	Brand 1-Lot 1-Yellow-1	2.63032		0.475098
	Brand 1-Lot 1-Yellow-2	2.62963		0.695016
	Brand 1-Lot 1-Green-1			4.34219
	Brand 1-Lot 1-Green-2			4.32512
	Brand 1-Lot 2-Red-1		12.5096	1.37596
	Brand 1-Lot 2-Red-2		13.3475	1.47666
	Brand 1-Lot 2-Yellow-1	2.64652		0.492867
	Brand 1-Lot 2-Yellow-2	2.81445		0.760543
	Brand 1-Lot 2-Green-1			5.53429
	Brand 1-Lot 2-Green-2			2.90036
	Brand 1-Lot 3-Red-1		13.7026	1.45886
	Brand 1-Lot 3-Red-2		10.5918	1.11397
	Brand 1-Lot 3-Yellow-1	2.45361		0.654472
	Brand 1-Lot 3-Yellow-2	3.56711		1.00127
	Brand 1-Lot 3-Green-1			4.01377
	Brand 1-Lot 3-Green-2			6.04991
Peak Response
		FD&C Yellow 5	FD&C Red 40	FD&C Blue 1	Amaranth
Sample Name
	Brand 1-Lot 1-Red-1		3386.74	436.22	256.28
	Brand 1-Lot 1-Red-2		3849.23	461.31	253.16
	Brand 1-Lot 1-Yellow-1	724.6		130.88	275.48
	Brand 1-Lot 1-Yellow-2	729.09		192.7	277.26
	Brand 1-Lot 1-Green-1			1295.58	298.37
	Brand 1-Lot 1-Green-2			1226.69	283.62
	Brand 1-Lot 2-Red-1		3424.5	376.67	273.75
	Brand 1-Lot 2-Red-2		3682.83	407.44	275.92
	Brand 1-Lot 2-Yellow-1	734.62		136.81	277.58
	Brand 1-Lot 2-Yellow-2	784.19		211.91	278.63
	Brand 1-Lot 2-Green-1			1544.4	279.06
	Brand 1-Lot 2-Green-2			810.36	279.4
	Brand 1-Lot 3-Red-1		3826.59	407.4	279.26
	Brand 1-Lot 3-Red-2		3058.39	321.66	288.75
	Brand 1-Lot 3-Yellow-1	674.03		179.79	274.71
	Brand 1-Lot 3-Yellow-2	1007.21		282.72	282.36
	Brand 1-Lot 3-Green-1			1171.82	291.95
	Brand 1-Lot 3-Green-2			1641.16	271.27

## Sheet: Gummies Data - Brand 2
Table 5. Children's Gummy Vitamins - Brand 2
	Dye Contents (mg of dye/kg of gummy)
			FD&C Red 40			FD&C Blue 1			FD&C Blue 2			FD&C Yellow 6			FD&C Yellow 5
	Sample Name/Lot/Color	Expiration Date	Sample 1	Sample 2	Average	Sample 1	Sample 2	Average	Sample 1	Sample 2	Average	Sample 1	Sample 2	Average	Sample 1	Sample 2	Average
	Brand 2 (Lot 1) Orange	09/2019
	Brand 2 (Lot 2) Orange	06/2020		2.76369
	Brand 2 (Lot 3) Orange	09/2020
				Average
				Std De v
				%RSD
	Brand 2 (Lot 1) Purple	09/2019	94.4581	93.7476	94.1029	3.29113	3.40114	3.34613
	Brand 2 (Lot 2) Purple	06/2020	41.1731	16.4629	28.818	3.08354	2.623	2.85327
	Brand 2 (Lot 3) Purple	09/2020	82.6385	106.863	94.751	3.10804	3.86523	3.48663
				Average	72.5573		Average	3.22868
				Std De v	32.5032		Std De v	0.374455
				%RSD	0.447967		%RSD	0.115978
	Brand 2 (Lot 1) Red	09/2019	24.6369	25.7386	25.1878
	Brand 2 (Lot 2) Red	06/2020	20.7238	25.4511	23.0874
	Brand 2 (Lot 3) Red	09/2020	36.8865	28.9183	32.9024
				Average	27.0592
				Std De v	5.0061
				%RSD	0.185006
Back Calculation (mg/kg)					Mass of Gummies (g)
		FD&C Red 40	FD&C Blue 1
Sample Name
	Brand 2-Lot 1-Orange-1				2.4623
	Brand 2-Lot 1-Orange-2				2.4326
	Brand 2-Lot 1-Purple-1	94.4581	3.29113		2.4795
	Brand 2-Lot 1-Purple-2	93.7476	3.40114		2.456
	Brand 2-Lot 1-Red-1	24.6369			2.4497
	Brand 2-Lot 1-Red-2	25.7386			2.4532
	Brand 2-Lot 2-Orange-1				2.4471
	Brand 2-Lot 2-Orange-2	2.76369			2.5391
	Brand 2-Lot 2-Purple-1	41.1731	3.08354		2.4765
	Brand 2-Lot 2-Purple-2	16.4629	2.623		2.3159
	Brand 2-Lot 2-Red-1	20.7238			2.3162
	Brand 2-Lot 2-Red-2	25.4511			2.3359
	Brand 2-Lot 3-Orange-1				2.473
	Brand 2-Lot 3-Orange-2				2.4872
	Brand 2-Lot 3-Purple-1	82.6385	3.10804		2.5049
	Brand 2-Lot 3-Purple-2	106.863	3.86523		2.4834
	Brand 2-Lot 3-Red-1	36.8865			2.4769
	Brand 2-Lot 3-Red-2	28.9183			2.4877
Concentration on Standard Curve
		FD&C Red 40	FD&C Blue 1
	Equation	y = 0.2538x + 0.0212	y = 0.7493x + 0.38
Sample Name
	Brand 2-Lot 1-Orange-1
	Brand 2-Lot 1-Orange-2
	Brand 2-Lot 1-Purple-1	46.8418	1.63207
	Brand 2-Lot 1-Purple-2	46.0488	1.67064
	Brand 2-Lot 1-Red-1	12.0706
	Brand 2-Lot 1-Red-2	12.6284
	Brand 2-Lot 2-Orange-1
	Brand 2-Lot 2-Orange-2	1.40346
	Brand 2-Lot 2-Purple-1	20.3931	1.52728
	Brand 2-Lot 2-Purple-2	7.6253	1.21492
	Brand 2-Lot 2-Red-1	9.60007
	Brand 2-Lot 2-Red-2	11.8902
	Brand 2-Lot 3-Orange-1
	Brand 2-Lot 3-Orange-2
	Brand 2-Lot 3-Purple-1	41.4003	1.55707
	Brand 2-Lot 3-Purple-2	53.077	1.91978
	Brand 2-Lot 3-Red-1	18.2728
	Brand 2-Lot 3-Red-2	14.388
Analyte Response/IS Response
		FD&C Red 40	FD&C Blue 1
Sample Name
	Brand 2-Lot 1-Orange-1
	Brand 2-Lot 1-Orange-2
	Brand 2-Lot 1-Purple-1	11.9096	1.60291
	Brand 2-Lot 1-Purple-2	11.7084	1.63181
	Brand 2-Lot 1-Red-1	3.08472
	Brand 2-Lot 1-Red-2	3.22629
	Brand 2-Lot 2-Orange-1
	Brand 2-Lot 2-Orange-2	0.377397
	Brand 2-Lot 2-Purple-1	5.19696	1.52439
	Brand 2-Lot 2-Purple-2	1.9565	1.29034
	Brand 2-Lot 2-Red-1	2.4577
	Brand 2-Lot 2-Red-2	3.03894
	Brand 2-Lot 3-Orange-1
	Brand 2-Lot 3-Orange-2
	Brand 2-Lot 3-Purple-1	10.5286	1.54671
	Brand 2-Lot 3-Purple-2	13.4921	1.81849
	Brand 2-Lot 3-Red-1	4.65884
	Brand 2-Lot 3-Red-2	3.67288
Peak Response
		FD&C Red 40	FD&C Blue 1	Amaranth
Sample Name
	Brand 2-Lot 1-Orange-1			264.41
	Brand 2-Lot 1-Orange-2			284.67
	Brand 2-Lot 1-Purple-1	3396.63	457.15	285.2
	Brand 2-Lot 1-Purple-2	3426.11	477.5	292.62
	Brand 2-Lot 1-Red-1	874.92		283.63
	Brand 2-Lot 1-Red-2	929.72		288.17
	Brand 2-Lot 2-Orange-1			287.84
	Brand 2-Lot 2-Orange-2	109.43		289.96
	Brand 2-Lot 2-Purple-1	1438.31	421.89	276.76
	Brand 2-Lot 2-Purple-2	566.72	373.76	289.66
	Brand 2-Lot 2-Red-1	719.27		292.66
	Brand 2-Lot 2-Red-2	877.1		288.62
	Brand 2-Lot 3-Orange-1			287.33
	Brand 2-Lot 3-Orange-2			289.22
	Brand 2-Lot 3-Purple-1	3095.93	454.81	294.05
	Brand 2-Lot 3-Purple-2	3798.44	511.96	281.53
	Brand 2-Lot 3-Red-1	1331.59		285.82
	Brand 2-Lot 3-Red-2	1078.54		293.65

## Sheet: Gummies Data - Brand 3
Table 6. Children's Gummy Vitamins - Brand 3
	Dye Contents (mg of dye/kg of gummy)
			FD&C Red 40			FD&C Blue 1			FD&C Blue 2			FD&C Yellow 6			FD&C Yellow 5
	Sample Name/Lot/Color	Expiration Date	Sample 1	Sample 2	Average	Sample 1	Sample 2	Average	Sample 1	Sample 2	Average	Sample 1	Sample 2	Average	Sample 1	Sample 2	Average
	Brand 3 (Lot 1) Red	11/2019	17.119	21.5926	19.3558
	Brand 3 (Lot 2) Red	01/2020	43.5384	34.8255	39.1819
	Brand 3 (Lot 3) Red	03/2020	52.6814	46.86	49.7707
				Average	36.1028
				Std De v	13.0283
				%RSD	0.360867
	Brand 3 (Lot 1) Orange	11/2019										3.89804	4.23019	4.06412
	Brand 3 (Lot 2) Orange	01/2020										22.5162	20.9088	21.7125
	Brand 3 (Lot 3) Orange	03/2020										25.758	23.7289	24.7435
													Average	16.84
													Std De v	9.14934
													%RSD	0.54331
	Brand 3 (Lot 1) Purple	11/2019	24.3884	33.5957	28.992	2.98999	3.17708	3.08354
	Brand 3 (Lot 2) Purple	01/2020	75.4198	65.7335	70.5766	3.18672	1.91168	2.5492
	Brand 3 (Lot 3) Purple	03/2020	86.9545	83.9569	85.4557	3.20346	2.95838	3.08092
				Average	61.6748		Average	2.90455
				Std De v	24.22		Std De v	0.454464
				%RSD	0.392706		%RSD	0.156466
Back Calculation (mg/kg)						Mass of Gummies (g)
		FD&C Yellow 6	FD&C Red 40	FD&C Blue 1
Sample Name
	Brand 3-Lot 1-Red-1		17.119			3.9174
	Brand 3-Lot 1-Red-2		21.5926			3.9472
	Brand 3-Lot 1-Orange-1	3.89804				3.9507
	Brand 3-Lot 1-Orange-2	4.23019				3.966
	Brand 3-Lot 1-Purple-1		24.3884	2.98999		3.9645
	Brand 3-Lot 1-Purple-2		33.5957	3.17708		3.9476
	Brand 3-Lot 2-Red-1		43.5384			3.8912
	Brand 3-Lot 2-Red-2		34.8255			3.8959
	Brand 3-Lot 2-Orange-1	22.5162				3.9278
	Brand 3-Lot 2-Orange-2	20.9088				3.8934
	Brand 3-Lot 2-Purple-1		75.4198	3.18672		3.9309
	Brand 3-Lot 2-Purple-2		65.7335	1.91168		3.932
	Brand 3-Lot 3-Red-1		52.6814			3.9563
	Brand 3-Lot 3-Red-2		46.86			3.956
	Brand 3-Lot 3-Orange-1	25.758				3.9472
	Brand 3-Lot 3-Orange-2	23.7289				3.9621
	Brand 3-Lot 3-Purple-1		86.9545	3.20346		3.9555
	Brand 3-Lot 3-Purple-2		83.9569	2.95838		3.9309
Concentration on Standard Curve
		FD&C Yellow 6	FD&C Red 40	FD&C Blue 1
	Equation	y = 0.2769x + 0.0104	y = 0.2538x + 0.0212	y = 0.7493x + 0.38
Sample Name
	Brand 3-Lot 1-Red-1		10.0845
	Brand 3-Lot 1-Red-2		12.8166
	Brand 3-Lot 1-Orange-1	2.31058
	Brand 3-Lot 1-Orange-2	2.51717
	Brand 3-Lot 1-Purple-1		14.5395	1.78253
	Brand 3-Lot 1-Purple-2		19.9432	1.88599
	Brand 3-Lot 2-Red-1		25.4762
	Brand 3-Lot 2-Red-2		20.4025
	Brand 3-Lot 2-Orange-1	13.2692
	Brand 3-Lot 2-Orange-2	12.214
	Brand 3-Lot 2-Purple-1		44.5816	1.88371
	Brand 3-Lot 2-Purple-2		38.8668	1.13034
	Brand 3-Lot 3-Red-1		31.3419
	Brand 3-Lot 3-Red-2		27.8764
	Brand 3-Lot 3-Orange-1	15.2546
	Brand 3-Lot 3-Orange-2	14.106
	Brand 3-Lot 3-Purple-1		51.7216	1.90546
	Brand 3-Lot 3-Purple-2		49.628	1.74874
Analyte Response/IS Response
		FD&C Yellow 6	FD&C Red 40	FD&C Blue 1
Sample Name
	Brand 3-Lot 1-Red-1		2.58064
	Brand 3-Lot 1-Red-2		3.27405
	Brand 3-Lot 1-Orange-1	0.650199
	Brand 3-Lot 1-Orange-2	0.707405
	Brand 3-Lot 1-Purple-1		3.71132	1.71565
	Brand 3-Lot 1-Purple-2		5.08279	1.79317
	Brand 3-Lot 2-Red-1		6.48705
	Brand 3-Lot 2-Red-2		5.19935
	Brand 3-Lot 2-Orange-1	3.68463
	Brand 3-Lot 2-Orange-2	3.39245
	Brand 3-Lot 2-Purple-1		11.336	1.79146
	Brand 3-Lot 2-Purple-2		9.88558	1.22696
	Brand 3-Lot 3-Red-1		7.97576
	Brand 3-Lot 3-Red-2		7.09624
	Brand 3-Lot 3-Orange-1	4.2344
	Brand 3-Lot 3-Orange-2	3.91635
	Brand 3-Lot 3-Purple-1		13.1481	1.80776
	Brand 3-Lot 3-Purple-2		12.6168	1.69033
Peak Response
		FD&C Yellow 6	FD&C Red 40	FD&C Blue 1	Amaranth
Sample Name
	Brand 3-Lot 1-Red-1		728.18		282.17
	Brand 3-Lot 1-Red-2		928.88		283.71
	Brand 3-Lot 1-Orange-1	170.04			261.52
	Brand 3-Lot 1-Orange-2	203.11			287.12
	Brand 3-Lot 1-Purple-1		1072.61	495.84	289.01
	Brand 3-Lot 1-Purple-2		1459.27	514.82	287.1
	Brand 3-Lot 2-Red-1		1889.03		291.2
	Brand 3-Lot 2-Red-2		1477.24		284.12
	Brand 3-Lot 2-Orange-1	1051.41			285.35
	Brand 3-Lot 2-Orange-2	963.83			284.11
	Brand 3-Lot 2-Purple-1		3219.2	508.74	283.98
	Brand 3-Lot 2-Purple-2		2851.2	353.88	288.42
	Brand 3-Lot 3-Red-1		2247.65		281.81
	Brand 3-Lot 3-Red-2		2032.15		286.37
	Brand 3-Lot 3-Orange-1	1179.83			278.63
	Brand 3-Lot 3-Orange-2	1114.24			284.51
	Brand 3-Lot 3-Purple-1		3812.96	524.25	290
	Brand 3-Lot 3-Purple-2		3650.54	489.08	289.34
