# Supplementary material for: Dataset of certified food dye levels in over the counter medicines and vitamins intended for consumption by children and pregnant women
Source: Data Brief. 2020 Jul 31;32:106073. doi: 10.1016/j.dib.2020.106073 (PMC7424205; doi:10.1016/j.dib.2020.106073)
Supplement: Supplementary file 1 [file mmc1.zip › Data in Brief - Children's Pain Reliever Syrup.xlsx]

## Sheet: Pain Reliever Syrup Summary 
Summary of Dye Contents for Children's Pain Reliever Syrups
Table 1. Average Dye Content
			Average Dye Contents (mg/kg)
	Brand	Color	FD&C Red 40	FD&C Blue 1
	Brand 1	Purple	8.66 ± 0.29
	Brand 2	Purple	65.59 ± 2.40	11.87 ± 0.53
	Brand 3	Purple	19.77 ± 1.20
	Brand 4	Purple		0.31 ± 0.14
	Brand 5	Purple	23.54 ± 1.33
Table 2. Average density
	Density (g/10mL)		Density (kg/mL)
	Brand 1	13.3362	0.133362
	Brand 2	12.2062	0.122062
	Brand 3	12.3934	0.123934
	Brand 4	12.5938	0.125938
	Brand 5	14.6113	0.146113
Table 3. Avergae dye mg/mL
			Dye Exposure (mg/mL)
			FD&C Red 40			FD&C Blue 1
	Brand	Color	Average	Range	Standard Deviation	Average	Range	Standard Deviation
	Brand 1	Purple	1.15439	1.11-1.22	0.0387168
	Brand 2	Purple	8.00646	7.66-8.50	0.293254	1.44884	1.365-1.580	0.065272
	Brand 3	Purple	2.44976	2.21-2.66	0.148521
	Brand 4	Purple				0.0390304	0.023-0.063	0.0170753
	Brand 5	Purple	3.43889	3.21-3.72	0.193684

## Sheet: Pain Reliever Syrup Raw Data 
Table 4. Children's Pain Reliever Syrup
	Dye Contents (mg of dye/kg of syrup)
		FD&C Red 40			FD&C Blue 1			FD&C Blue 2			FD&C Yellow 6			FD&C Yellow 5
	Sample Name/Lot	Sample 1	Sample 2	Average	Sample 1	Sample 2	Average	Sample 1	Sample 2	Average	Sample 1	Sample 2	Average	Sample 1	Sample 2	Average
	Brand 1 (Lot 1)	8.52672	8.97735	8.75203
	Brand 1 (Lot 2)	9.11838	8.44481	8.7816
	Brand 1 (Lot 3)	8.31371	8.55523	8.43447
			Average	8.65603
			Std. Dev.	0.290313
			%RSD	0.0335388
	Brand 2 (Lot 1)	63.4527	62.7367	63.0947	11.1833	11.6321	11.4077
	Brand 2 (Lot 2)	67.7487	64.8738	66.3113	11.8841	11.6854	11.7847
	Brand 2 (Lot 3)	65.0964	69.6528	67.3746	11.8899	12.9437	12.4168
			Average	65.5935		Average	11.8698
			Std. Dev.	2.40251		Std. Dev.	0.534747
			%RSD	0.0366272		%RSD	0.0450512
	Brand 3 (Lot 1)	17.8702	21.4808	19.6755
	Brand 3 (Lot 2)	18.7177	20.1971	19.4574
	Brand 3 (Lot 3)	19.6794	20.655	20.1672
			Average	19.7667
			Std. Dev.	1.19839
			%RSD	0.0606266
	Brand 4 (Lot 1)				0.196102	0.489452	0.342777
	Brand 4 (Lot 2)				0.201474	0.501796	0.351635
	Brand 4 (Lot 3)				0.183315	0.287372	0.235343
						Average	0.309918
						Std. Dev.	0.135585
						%RSD	0.437487
	Brand 5 (Lot 1)	21.9432	24.5743	23.2588
	Brand 5 (Lot 2)	22.1561	24.4038	23.28
	Brand 5 (Lot 3)	22.7082	25.4295	24.0689
			Average	23.5359
			Std. Dev.	1.32558
			%RSD	0.0563216
Back Calculation (mg/kg)						Mass of Gummies (g)
		FD&C Red 40	FD&C Blue 1
Sample Name
	Brand 1-Lot 1-1	8.52672				3.0022
	Brand 1-Lot 1-2	8.97735				3.0337
	Brand 1-Lot 2-1	9.11838				3.0301
	Brand 1-Lot 2-2	8.44481				3.033
	Brand 1-Lot 3-1	8.31371				3.0217
	Brand 1-Lot 3-2	8.55523				3.0299
	Brand 2-Lot 1-1	63.4527	11.1833			3.0417
	Brand 2-Lot 1-2	62.7367	11.6321			3.0193
	Brand 2-Lot 2-1	67.7487	11.8841			3.0513
	Brand 2-Lot 2-2	64.8738	11.6854			3.035
	Brand 2-Lot 3-1	65.0964	11.8899			3.0056
	Brand 2-Lot 3-2	69.6528	12.9437			3.0041
	Brand 3-Lot 1-1	17.8702				3.0281
	Brand 3-Lot 1-2	21.4808				3.0169
	Brand 3-Lot 2-1	18.7177				3.0236
	Brand 3-Lot 2-2	20.1971				3.0324
	Brand 3-Lot 3-1	19.6794				3.094
	Brand 3-Lot 3-2	20.655				3.0289
	Brand 4-Lot 1-1		0.196102			3.0125
	Brand 4-Lot 1-2		0.489452			3.0044
	Brand 4-Lot 2-1		0.201474			3.0805
	Brand 4-Lot 2-2		0.501796			3.0134
	Brand 4-Lot 3-1		0.183315			3.0196
	Brand 4-Lot 3-2		0.287372			3.0008
	Brand 5-Lot 1-1	21.9432				3.0618
	Brand 5-Lot 1-2	24.5743				3.0574
	Brand 5-Lot 2-1	22.1561				3.0234
	Brand 5-Lot 2-2	24.4038				3.0277
	Brand 5-Lot 3-1	22.7082				3.0448
	Brand 5-Lot 3-2	25.4295				3.0508
Concentration on Standard Curve
		FD&C Red 40	FD&C Blue 1
	Equation	y = 0.2526x + 0.0197	y = 0.751x + 0.3864
Sample Name
	Brand 1-Lot 1-1	5.11978
	Brand 1-Lot 1-2	5.44692
	Brand 1-Lot 2-1	5.52592
	Brand 1-Lot 2-2	5.12262
	Brand 1-Lot 3-1	5.02431
	Brand 1-Lot 3-2	5.1843
	Brand 2-Lot 1-1	38.6008	6.80326
	Brand 2-Lot 1-2	37.8842	7.02415
	Brand 2-Lot 2-1	41.3444	7.25236
	Brand 2-Lot 2-2	39.3784	7.09305
	Brand 2-Lot 3-1	39.1307	7.14728
	Brand 2-Lot 3-2	41.8488	7.77686
	Brand 3-Lot 1-1	9.99315
	Brand 3-Lot 1-2	12.9611
	Brand 3-Lot 2-1	10.4515
	Brand 3-Lot 2-2	12.2491
	Brand 3-Lot 3-1	11.2443
	Brand 3-Lot 3-2	12.5124
	Brand 4-Lot 1-1		0.118152
	Brand 4-Lot 1-2		0.294102
	Brand 4-Lot 2-1		0.124128
	Brand 4-Lot 2-2		0.302422
	Brand 4-Lot 3-1		0.110707
	Brand 4-Lot 3-2		0.172469
	Brand 5-Lot 1-1	12.4074
	Brand 5-Lot 1-2	15.0267
	Brand 5-Lot 2-1	12.3706
	Brand 5-Lot 2-2	14.7775
	Brand 5-Lot 3-1	12.7686
	Brand 5-Lot 3-2	15.5161
Analyte Response/IS Response
		FD&C Red 40	FD&C Blue 1
Sample Name
	Brand 1-Lot 1-1	1.31296
	Brand 1-Lot 1-2	1.39559
	Brand 1-Lot 2-1	1.41555
	Brand 1-Lot 2-2	1.31367
	Brand 1-Lot 3-1	1.28884
	Brand 1-Lot 3-2	1.32925
	Brand 2-Lot 1-1	9.77027	5.48006
	Brand 2-Lot 1-2	9.58925	5.6456
	Brand 2-Lot 2-1	10.4633	5.81662
	Brand 2-Lot 2-2	9.96668	5.69723
	Brand 2-Lot 3-1	9.90412	5.73787
	Brand 2-Lot 3-2	10.5907	6.20968
	Brand 3-Lot 1-1	2.54397
	Brand 3-Lot 1-2	3.29367
	Brand 3-Lot 2-1	2.65975
	Brand 3-Lot 2-2	3.11383
	Brand 3-Lot 3-1	2.86002
	Brand 3-Lot 3-2	3.18032
	Brand 4-Lot 1-1		0.470243
	Brand 4-Lot 1-2		0.6021
	Brand 4-Lot 2-1		0.474722
	Brand 4-Lot 2-2		0.608335
	Brand 4-Lot 3-1		0.464664
	Brand 4-Lot 3-2		0.510948
	Brand 5-Lot 1-1	3.1538
	Brand 5-Lot 1-2	3.81544
	Brand 5-Lot 2-1	3.14451
	Brand 5-Lot 2-2	3.7525
	Brand 5-Lot 3-1	3.24505
	Brand 5-Lot 3-2	3.93906
Peak Response
		FD&C Red 40	FD&C Blue 1	Amaranth
Sample Name
	Brand 1-Lot 1-1	362.77		276.3
	Brand 1-Lot 1-2	372.26		266.74
	Brand 1-Lot 2-1	383.5		270.92
	Brand 1-Lot 2-2	361.97		275.54
	Brand 1-Lot 3-1	356.39		276.52
	Brand 1-Lot 3-2	370.37		278.63
	Brand 2-Lot 1-1	2760.98	1548.61	282.59
	Brand 2-Lot 1-2	2540.96	1495.97	264.98
	Brand 2-Lot 2-1	2768.48	1539.02	264.59
	Brand 2-Lot 2-2	2728.28	1559.56	273.74
	Brand 2-Lot 3-1	2745.72	1590.71	277.23
	Brand 2-Lot 3-2	2705.82	1586.51	255.49
	Brand 3-Lot 1-1	712.82		280.2
	Brand 3-Lot 1-2	912.28		276.98
	Brand 3-Lot 2-1	750.21		282.06
	Brand 3-Lot 2-2	878.91		282.26
	Brand 3-Lot 3-1	803.98		281.11
	Brand 3-Lot 3-2	897.01		282.05
	Brand 4-Lot 1-1		136.14	289.51
	Brand 4-Lot 1-2		164	272.38
	Brand 4-Lot 2-1		137.28	289.18
	Brand 4-Lot 2-2		163.63	268.98
	Brand 4-Lot 3-1		129.79	279.32
	Brand 4-Lot 3-2		145.14	284.06
	Brand 5-Lot 1-1	897.76		284.66
	Brand 5-Lot 1-2	1068.4		280.02
	Brand 5-Lot 2-1	900.21		286.28
	Brand 5-Lot 2-2	1051.9		280.32
	Brand 5-Lot 3-1	933.18		287.57
	Brand 5-Lot 3-2	1104.75		280.46
