# Supplementary material for: Dataset of certified food dye levels in over the counter medicines and vitamins intended for consumption by children and pregnant women
Source: Data Brief. 2020 Jul 31;32:106073. doi: 10.1016/j.dib.2020.106073 (PMC7424205; doi:10.1016/j.dib.2020.106073)
Supplement: Supplementary file 1 [file mmc1.zip › Data in Brief - Children's Pain Reliever Tablets.xlsx]

## Sheet: Pain Reliever Tablet Summary 
Summary of Dye Contents for Children's Pain Reliever Tablets
Table 1. Average Dye Content
			Average Dye Contents (mg/kg)
	Brand	Color	FD&C Blue 1	FD&C Blue 2
	Brand 1	Purple	30.13 ± 3.00
	Brand 2	Purple		below detection limit
	Brand 3	Purple	14.74 ± 2.02
Table 2. Average mass of tablet	Average Mass of 1 Tablet Per Brand (g)		1 Tablet (kg)
	Brand 1	1.31	0.00131
	Brand 2	0.76	0.00076
	Brand 3	0.71	0.00071
Table 3. Average dye mg/tablet			Dye Exposure (mg/tablet)
			FD&C Blue 1			FD&C Blue 2
	Brand	Color	Average	Range	Standard Deviation	Average	Range	Standard Deviation
	Brand 1	Purple
			0.04	0.03-0.04	0.004
	Brand 2	Purple				below detection limit	below detection limit	not applicable
	Brand 3	Purple	0.01	0.008-0.0012	0.001

## Sheet: Pain Reliever Tablet Raw Data 
Table 4. Children's Pain Reliever Tablets
	Dye Contents (mg of dye/kg of tablet)
			FD&C Red 40			FD&C Blue 1			FD&C Blue 2			FD&C Yellow 6			FD&C Yellow 5
	Sample Name/Lot	Expiration Date	Sample 1	Sample 2	Average	Sample 1	Sample 2	Average	Sample 1	Sample 2	Average	Sample 1	Sample 2	Average	Sample 1	Sample 2	Average
	Brand 1 (Lot 1)	03/2021				33.4659	31.0467	32.2563
	Brand 1 (Lot 2)	12/2020				27.5756	25.5317	26.5536
	Brand 1 (Lot 3)	03/2021				29.3511	33.8237	31.5874
							Average	30.1324
							Std. Dev.	2.99691
							%RSD	0.0994578
	Brand 2 (Lot 1)	08/2021							below detection limit	below detection limit	not applicable
	Brand 2 (Lot 2)	03/2021							below detection limit	below detection limit	not applicable
	Brand 2 (Lot 3)	10/2020							below detection limit	below detection limit	not applicable
	Brand 3 (Lot 1)	11/2020				16.913	14.3152	15.6141
	Brand 3 (Lot 2)	09/2020				15.691	16.2074	15.9492
	Brand 3 (Lot 3)	12/2020				10.667	14.6678	12.6674
							Average	14.7436
							Std. Dev.	2.02299
							%RSD	0.137212
	Back Calculation (mg/kg)				Mass of Sample (g)
		FD&C Blue 2	FD&C Blue 1
	Sample Name
	Brand 1-Lot 1-121		21.3673		0.1042
	Brand 1-Lot 1-122		17.7857		0.1011
	Brand 1-Lot 2-123		18.5315		0.1025
	Brand 1-Lot 2-124		19.7034		0.1016
	Brand 1-Lot 3-125		19.0292		0.1007
	Brand 1-Lot 3-126		21.2412		0.1026
	Brand 2-Lot 1-127				0.1039
	Brand 2-Lot 1-128				0.1023
	Brand 2-Lot 2-129				0.1021
	Brand 2-Lot 2-130				0.1091
	Brand 2-Lot 3-131				0.1006
	Brand 2-Lot 3-132				0.1059
	Brand 3-Lot 1-133		16.913		0.1012
	Brand 3-Lot 1-134		14.3152		0.1053
	Brand 3-Lot 2-135		15.691		0.1062
	Brand 3-Lot 2-136		16.2074		0.107
	Brand 3-Lot 3-137		10.667		0.101
	Brand 3-Lot 3-138		14.6678		0.1004
	Brand 1-Lot 1-163		33.4659		2.7589
	Brand 1-Lot 1-164		31.0467		2.5268
	Brand 1-Lot 2-165		27.5756		3.3306
	Brand 1-Lot 2-166		25.5317		3.4424
	Brand 1-Lot 3-167		29.3511		3.5155
	Brand 1-Lot 3-168		33.8237		3.282
Concentration on Standard Curve
		FD&C Blue 2	FD&C Blue 1
	Equation	y = 0.2029x + 0.0411	y = 0.713x + 0.5369
	Sample Name		2.22648
	Brand 1-Lot 1-121		1.79814
	Brand 1-Lot 1-122		1.89948
	Brand 1-Lot 2-123		2.00187
	Brand 1-Lot 2-124		1.91624
	Brand 1-Lot 3-125		2.17934
	Brand 1-Lot 3-126
	Brand 2-Lot 1-127
	Brand 2-Lot 1-128
	Brand 2-Lot 2-129
	Brand 2-Lot 2-130
	Brand 2-Lot 3-131
	Brand 2-Lot 3-132		1.71159
	Brand 3-Lot 1-133		1.50739
	Brand 3-Lot 1-134		1.66639
	Brand 3-Lot 2-135		1.7342
	Brand 3-Lot 2-136		1.07736
	Brand 3-Lot 3-137		1.47264
	Brand 3-Lot 3-138		18.4658
	Brand 1-Lot 1-163		15.6897
	Brand 1-Lot 1-164		18.3686
	Brand 1-Lot 2-165		17.5781
	Brand 1-Lot 2-166		20.6367
	Brand 1-Lot 3-167		22.2019
	Brand 1-Lot 3-168
Analyte Response/IS Response
		FD&C Blue 2	FD&C Blue 1
	Sample Name
	Brand 1-Lot 1-121		2.12438
	Brand 1-Lot 1-122		1.81897
	Brand 1-Lot 2-123		1.89123
	Brand 1-Lot 2-124		1.96423
	Brand 1-Lot 3-125		1.90318
	Brand 1-Lot 3-126		2.09077
	Brand 2-Lot 1-127
	Brand 2-Lot 1-128
	Brand 2-Lot 2-129
	Brand 2-Lot 2-130
	Brand 2-Lot 3-131
	Brand 2-Lot 3-132
	Brand 3-Lot 1-133		1.75727
	Brand 3-Lot 1-134		1.61167
	Brand 3-Lot 2-135		1.72504
	Brand 3-Lot 2-136		1.77338
	Brand 3-Lot 3-137		1.30506
	Brand 3-Lot 3-138		1.58689
	Brand 1-Lot 1-163		13.703
	Brand 1-Lot 1-164		11.7237
	Brand 1-Lot 2-165		13.6337
	Brand 1-Lot 2-166		13.0701
	Brand 1-Lot 3-167		15.2509
	Brand 1-Lot 3-168		16.3669
	Peak Response
		FD&C Blue 2	FD&C Blue 1	Amaranth
	Sample Name
	Brand 1-Lot 1-121		555.1	261.3
	Brand 1-Lot 1-122		501.8	275.87
	Brand 1-Lot 2-123		477.12	252.28
	Brand 1-Lot 2-124		517.3	263.36
	Brand 1-Lot 3-125		527.77	277.31
	Brand 1-Lot 3-126		552.34	264.18
	Brand 2-Lot 1-127			251.99
	Brand 2-Lot 1-128			268.01
	Brand 2-Lot 2-129			284.11
	Brand 2-Lot 2-130			266.88
	Brand 2-Lot 3-131			263.9
	Brand 2-Lot 3-132			250.71
	Brand 3-Lot 1-133		452.9	257.73
	Brand 3-Lot 1-134		427.43	265.21
	Brand 3-Lot 2-135		504.59	292.51
	Brand 3-Lot 2-136		448.24	252.76
	Brand 3-Lot 3-137		374.03	286.6
	Brand 3-Lot 3-138		453.36	285.69
	Brand 1-Lot 1-163		3881.66	283.27
	Brand 1-Lot 1-164		3334.45	284.42
	Brand 1-Lot 2-165		3843.08	281.88
	Brand 1-Lot 2-166		3599.1	275.37
	Brand 1-Lot 3-167		4404.61	288.81
	Brand 1-Lot 3-168		4630.02	282.89
