# Supplementary material for: Dataset of certified food dye levels in over the counter medicines and vitamins intended for consumption by children and pregnant women
Source: Data Brief. 2020 Jul 31;32:106073. doi: 10.1016/j.dib.2020.106073 (PMC7424205; doi:10.1016/j.dib.2020.106073)
Supplement: Supplementary file 1 [file mmc1.zip › Data in Brief - Children's Tablet Vitamins.xlsx]

## Sheet: Tablet Vita Summary
Summary of Dye Contents for Children's Tablet Vitamins
Table 1. Average Dye Content
			Average Dye Contents (mg/kg)
	Brand	Color	FD&C Red 40	FD&C Blue 2	FD&C Yellow 6
	Brand 1	Red	697.21 ± 314.45
		Purple	1060.34 ± 495.70	419.60 ± 22.97
		Orange			134.95 ± 37.06
	Brand 2	Red	719.91 ± 354.08		15.40 ± 13.70
		Purple	58.21 ± 15.70	193.84 ± 19.95
		Orange			147.56 ± 10.70
	Brand 3	Red	2847.75 ± 543.76		25.07 ± 19.29
		Purple	271.09 ± 44.49	329.56 ± 26.18
		Orange			1801.35 ± 197.47
	Brand 4	Red	1218.31 ± 77.18
		Purple	898.04 ± 203.73	364.22 ± 50.61
		Orange			112.36 ± 11.97
	Brand 5	Red	257.51 ± 104.82
		Purple	148.69 ± 56.93	10.49 ± 2.70
		Orange			83.12 ± 25.01
Table 2. Average mass of tablet
	Average Mass of 1 Tablet Per Brand (g)		1 Tablet (kg)
	Brand 1	1.24	0.00124
	Brand 2	1.27	0.00127
	Brand 3	1.32	0.00132
	Brand 4	1.25	0.00125
	Brand 5	1.8	0.0018
Table 3. Average dye mg/tablet
			Dye Exposure (mg/tablet)
			FD&C Red 40			FD&C Blue 2			FD&C Yellow 6
	Brand	Color	Average	Range	Standard Deviation	Average	Range	Standard Deviation	Average	Range	Standard Deviation
	Brand 1	Red	0.866314	0.09-1.35	0.390722
		Purple	1.31752	0.79-2.35	0.615924	0.521377	0.48-0.57	0.0285428
		Orange							0.167679	0.119-0.247	0.0460447
	Brand 2	Red	0.915681	0.13-1.35	0.450364				0.0195826	0.0001-0.054	0.0174218
		Purple	0.0740451	0.04-0.10	0.0199644	0.246548	0.22-0.28	0.0253761
		Orange							0.0331455	0.161-0.201	0.0136064
	Brand 3	Red	3.76564	2.65-4.71	0.719031				0.151954	0.002-0.067	0.0255091
		Purple	0.358464	0.25-0.43	0.0588343	0.43579	0.39-0.48	0.0265955
		Orange							2.38196	2.098-2.777	0.261124
	Brand 4	Red	1.51846	1.45-1.66	0.0961894
		Purple	1.11928	0.65-1.39	0.253928	0.453948	0.37-0.53	0.0630791
		Orange							0.140037	0.118-0.160	0.0149217
	Brand 5	Red	0.464322	0.25-0.76	0.189004
		Purple	0.268113	0.12-0.40	0.102655	0.0189166	0.01-0.03	0.00486129
		Orange							0.149879	0.092-0.216	0.0450907

## Sheet: Tablet Vita Raw Data - Brand 1
Table 4. Children's Tablet Vitamins - Brand 1
	Dye Contents (mg of dye/kg of tablet)
			FD&C Red 40			FD&C Blue 1			FD&C Blue 2			FD&C Yellow 6			FD&C Yellow 5
	Sample Name/Lot/Color	Expiration Date	Sample 1	Sample 2	Average	Sample 1	Sample 2	Average	Sample 1	Sample 2	Average	Sample 1	Sample 2	Average	Sample 1	Sample 2	Average
	Brand 1 (Lot 1) Red	03/2021	71.7453	660.753	366.249
	Brand 1 (Lot 2) Red	01/2021	697.466	916.584	807.025
	Brand 1 (Lot 3) Red	03/2021	1083.91	752.803	918.355
				Average	697.21
				Std De v	314.453
				%RSD	0.451017
	Brand 1 (Lot 1) Purple	03/2021	850.622	703.818	777.22				461.561	429.24	445.4
	Brand 1 (Lot 2) Purple	01/2021	1889.28	1601.12	1745.2				414.033	386.166	400.099
	Brand 1 (Lot 3) Purple	03/2021	638.315	678.899	658.607				406.813	419.812	413.312
				Average	1060.34					Average	419.604
				Std De v	495.695					Std De v	22.9713
				%RSD	0.467486					%RSD	0.0547451
	Brand 1 (Lot 1) Orange	03/2021										96.0653	112.665	104.365
	Brand 1 (Lot 2) Orange	01/2021										100.479	135.473	117.976
	Brand 1 (Lot 3) Orange	03/2021										198.619	166.388	182.503
													Average	134.948
													Std De v	37.0568
													%RSD	0.2746
	Back Calculation (mg/kg)							Mass of Sample (g)
		FD&C Yellow 6	FD&C Red 40	FD&C Blue 2				Blue 2	Red 40 & Yellow 6
	Sample Name
	Brand 1-Lot 1-Red-31		134.667					0.1041	0.5342
	Brand 1-Lot 1-Red-32		1342.7					0.1069	0.4958
	Brand 1-Lot 2-Red-33		1405.6					0.1078	0.497
	Brand 1-Lot 2-Red-34		1839.93					0.1097	0.5018
	Brand 1-Lot 3-Red-35		2150.69					0.1057	0.5127
	Brand 1-Lot 3-Red-36		1521.41					0.1055	0.4954
	Brand 1-Lot 1-Pur-37		806.218	455.15				0.108	0.5268
	Brand 1-Lot 1-Pur-38		746.655	453.156				0.1023	0.4929
	Brand 1-Lot 2-Pur-39		1837.57	421.151				0.1047	0.4969
	Brand 1-Lot 2-Pur-40		1529.9	390.951				0.1049	0.5058
	Brand 1-Lot 3-Pur-41		629.791	391.647				0.1073	0.5017
	Brand 1-Lot 3-Pur-42		683.749	397.412				0.1087	0.5039
	Brand 1-Lot 1-Ora-43	96.3819						0.1057	1.0012
	Brand 1-Lot 1-Ora-44	112.176						0.1042	1.0139
	Brand 1-Lot 2-Ora-45	178.542						0.1077	0.563
	Brand 1-Lot 2-Ora-46	258.892						0.1017	0.5271
	Brand 1-Lot 3-Ora-47	408.207						0.1046	0.4889
	Brand 1-Lot 3-Ora-48	327.249						0.1002	0.5088
	Concentration on Standard Curve
		FD&C Yellow 6	FD&C Red 40	FD&C Blue 2
	Equation	y = 0.2725x + 0.0284	y = 0.2518x + 0.0148	y = 0.203x + 0.0355
	Sample Name
	Brand 1-Lot 1-Red-31		2.16033
	Brand 1-Lot 1-Red-32		19.9912
	Brand 1-Lot 2-Red-33		20.9784
	Brand 1-Lot 2-Red-34		27.726
	Brand 1-Lot 3-Red-35		33.1129
	Brand 1-Lot 3-Red-36		22.6338
	Brand 1-Lot 1-Pur-37		25.5084	49.1562
	Brand 1-Lot 1-Pur-38		22.1037	46.3579
	Brand 1-Lot 2-Pur-39		54.8402	44.0945
	Brand 1-Lot 2-Pur-40		46.4759	41.0108
	Brand 1-Lot 3-Pur-41		18.9769	42.0237
	Brand 1-Lot 3-Pur-42		20.6932	43.1987
	Brand 1-Lot 1-Ora-43	14.4891
	Brand 1-Lot 1-Ora-44	17.0774
	Brand 1-Lot 2-Ora-45	15.093
	Brand 1-Lot 2-Ora-46	20.4898
	Brand 1-Lot 3-Ora-47	29.9658
	Brand 1-Lot 3-Ora-48	25.0006
	Analyte Response/IS Response
		FD&C Yellow 6	FD&C Red 40	FD&C Blue 2
	Sample Name
	Brand 1-Lot 1-Red-31		0.558772
	Brand 1-Lot 1-Red-32		5.0486
	Brand 1-Lot 2-Red-33		5.29717
	Brand 1-Lot 2-Red-34		6.9962
	Brand 1-Lot 3-Red-35		8.35262
	Brand 1-Lot 3-Red-36		5.71399
	Brand 1-Lot 1-Pur-37		6.43783	10.0142
	Brand 1-Lot 1-Pur-38		5.58051	9.44615
	Brand 1-Lot 2-Pur-39		13.8236	8.98668
	Brand 1-Lot 2-Pur-40		11.7174	8.36069
	Brand 1-Lot 3-Pur-41		4.79319	8.56632
	Brand 1-Lot 3-Pur-42		5.22534	8.80483
	Brand 1-Lot 1-Ora-43	3.97669
	Brand 1-Lot 1-Ora-44	4.68198
	Brand 1-Lot 2-Ora-45	4.14124
	Brand 1-Lot 2-Ora-46	5.61187
	Brand 1-Lot 3-Ora-47	8.19408
	Brand 1-Lot 3-Ora-48	6.84108
	Peak Response
		FD&C Yellow 6	FD&C Red 40	FD&C Blue 2	Amaranth(1)	Amaranth(2)
	Sample Name
	Brand 1-Lot 1-Red-31		158.3		283.3
	Brand 1-Lot 1-Red-32		1424.31		282.12
	Brand 1-Lot 2-Red-33		1516.05		286.2
	Brand 1-Lot 2-Red-34		1952.57		279.09
	Brand 1-Lot 3-Red-35		2376.07		284.47
	Brand 1-Lot 3-Red-36		1597.69		279.61
	Brand 1-Lot 1-Pur-37		1819.78	2768.03	276.41	282.67
	Brand 1-Lot 1-Pur-38		1613.66	2634.91	278.94	289.16
	Brand 1-Lot 2-Pur-39		3546.16	2569.74	285.95	256.53
	Brand 1-Lot 2-Pur-40		3061.53	2323.77	277.94	261.28
	Brand 1-Lot 3-Pur-41		1366.3	2372.87	277	285.05
	Brand 1-Lot 3-Pur-42		1512.16	2438.41	276.94	289.39
	Brand 1-Lot 1-Ora-43	1132.68			284.83
	Brand 1-Lot 1-Ora-44	1343.26			286.9
	Brand 1-Lot 2-Ora-45	1201.29			290.08
	Brand 1-Lot 2-Ora-46	1257.34			224.05
	Brand 1-Lot 3-Ora-47	1890.62			230.73
	Brand 1-Lot 3-Ora-48	1684.82			246.28

## Sheet: Tablet Vita Raw Data - Brand 2
Table 5. Children's Tablet Vitamins - Brand 2
	Dye Contents (mg of dye/kg of tablet)
			FD&C Red 40			FD&C Blue 1			FD&C Blue 2			FD&C Yellow 6			FD&C Yellow 5
	Sample Name/Lot/Color	Expiration Date	Sample 1	Sample 2	Average	Sample 1	Sample 2	Average	Sample 1	Sample 2	Average	Sample 1	Sample 2	Average	Sample 1	Sample 2	Average
	Brand 2 (Lot 1) Red	10/2020	401.208	794.864	598.036							22.0037	12.2741	17.1389
	Brand 2 (Lot 2) Red	03/2021	909.098	1014.17	961.632							7.7105	8.00207	7.85628
	Brand 2 (Lot 3) Red	02/2021	103.11	1097.03	600.07							42.3031	0.0818967	21.1925
				Average	719.912								Average	15.3959
				Std De v	354.079								Std De v	13.6971
				%RSD	0.491836								%RSD	0.889658
	Brand 2 (Lot 1) Purple	10/2020	62.506	28.5139	45.51				197.476	181.243	189.36
	Brand 2 (Lot 2) Purple	03/2021	56.8373	58.5681	57.7027				223.125	215.575	219.35
	Brand 2 (Lot 3) Purple	02/2021	60.7944	82.0681	71.4313				172.057	173.548	172.803
				Average	58.2146					Average	193.838
				Std De v	15.6961					Std De v	19.9508
				%RSD	0.269625					%RSD	0.102925
	Brand 2 (Lot 1) Orange	10/2020										126.761	142.461	134.611
	Brand 2 (Lot 2) Orange	03/2021										158.419	155.911	157.165
	Brand 2 (Lot 3) Orange	02/2021										147.903	153.905	150.904
													Average	147.56
													Std De v	10.6974
													%RSD	0.0724951
	Back Calculation (mg/kg)							Mass of Sample (g)
		FD&C Yellow 6	FD&C Red 40	FD&C Blue 2				Blue 2	Red 40 & Yellow 6
	Sample Name
	Brand 2-Lot 1-Red-49	22.0037	401.208					0.1025	0.9985
	Brand 2-Lot 1-Red-50	12.2741	794.864					0.0998	1.0078
	Brand 2-Lot 2-Red-51	7.7105	909.098					0.1015	1.0137
	Brand 2-Lot 2-Red-52	8.00207	1014.17					0.1036	1.0054
	Brand 2-Lot 3-Red-53	42.3031	103.11					0.1093	1.0091
	Brand 2-Lot 3-Red-54	0.0818967	1097.03					0.101	1.0186
	Brand 2-Lot 1-Pur-55		62.506	197.476				0.1004	0.5451
	Brand 2-Lot 1-Pur-56		28.5139	181.243				0.1016	0.5328
	Brand 2-Lot 2-Pur-57		56.8373	223.125				0.1002	0.5163
	Brand 2-Lot 2-Pur-58		58.5681	215.575				0.1056	0.514
	Brand 2-Lot 3-Pur-59		60.7944	172.057				0.103	0.4966
	Brand 2-Lot 3-Pur-60		82.0681	173.548				0.1013	0.5299
	Brand 2-Lot 1-Ora-61	126.761						0.1033	0.5015
	Brand 2-Lot 1-Ora-62	142.461						0.1039	0.4987
	Brand 2-Lot 2-Ora-63	158.419						0.1027	0.4889
	Brand 2-Lot 2-Ora-64	155.911						0.1064	0.5057
	Brand 2-Lot 3-Ora-65	147.903						0.1076	0.4933
	Brand 2-Lot 3-Ora-66	153.905						0.1043	0.5178
	Concentration on Standard Curve
		FD&C Yellow 6	FD&C Red 40	FD&C Blue 2
	Equation	y = 0.2725x + 0.0284	y = 0.2518x + 0.0148	y = 0.203x + 0.0355
	Sample Name
	Brand 2-Lot 1-Red-49	3.29891	12.0302
	Brand 2-Lot 1-Red-50	1.85733	24.056
	Brand 2-Lot 2-Red-51	1.17359	27.6743
	Brand 2-Lot 2-Red-52	1.208	30.6199
	Brand 2-Lot 3-Red-53	6.40962	3.12456
	Brand 2-Lot 3-Red-54	0.0125255	33.5566
	Brand 2-Lot 1-Pur-55		1.02318	19.8266
	Brand 2-Lot 1-Pur-56		0.456223	18.4143
	Brand 2-Lot 2-Pur-57		0.881234	22.3571
	Brand 2-Lot 2-Pur-58		0.904024	22.7648
	Brand 2-Lot 3-Pur-59		0.906622	17.7219
	Brand 2-Lot 3-Pur-60		1.30594	17.5804
	Brand 2-Lot 1-Ora-61	19.0903
	Brand 2-Lot 1-Ora-62	21.335
	Brand 2-Lot 2-Ora-63	23.2585
	Brand 2-Lot 2-Ora-64	23.677
	Brand 2-Lot 3-Ora-65	21.9101
	Brand 2-Lot 3-Ora-66	23.9315
	Analyte Response/IS Response
		FD&C Yellow 6	FD&C Red 40	FD&C Blue 2
	Sample Name
	Brand 2-Lot 1-Red-49	0.927353	3.04401
	Brand 2-Lot 1-Red-50	0.534523	6.07209
	Brand 2-Lot 2-Red-51	0.348204	6.98318
	Brand 2-Lot 2-Red-52	0.35758	7.72488
	Brand 2-Lot 3-Red-53	1.77502	0.801564
	Brand 2-Lot 3-Red-54	0.0318132	8.46436
	Brand 2-Lot 1-Pur-55		0.272438	4.0603
	Brand 2-Lot 1-Pur-56		0.129677	3.7736
	Brand 2-Lot 2-Pur-57		0.236695	4.574
	Brand 2-Lot 2-Pur-58		0.242433	4.65675
	Brand 2-Lot 3-Pur-59		0.243087	3.63304
	Brand 2-Lot 3-Pur-60		0.343636	3.60433
	Brand 2-Lot 1-Ora-61	5.23051
	Brand 2-Lot 1-Ora-62	5.84219
	Brand 2-Lot 2-Ora-63	6.36634
	Brand 2-Lot 2-Ora-64	6.48037
	Brand 2-Lot 3-Ora-65	5.9989
	Brand 2-Lot 3-Ora-66	6.54973
	Peak Response
		FD&C Yellow 6	FD&C Red 40	FD&C Blue 2	Amaranth(1)	Amaranth(2)
	Sample Name
	Brand 2-Lot 1-Red-49	208.2	683.41		224.51
	Brand 2-Lot 1-Red-50	147.4	1674.44		275.76
	Brand 2-Lot 2-Red-51	98.11	1967.58		281.76
	Brand 2-Lot 2-Red-52	95.388	2060.69		266.76
	Brand 2-Lot 3-Red-53	467.47	211.1		263.36
	Brand 2-Lot 3-Red-54	8.72	2320.08		274.1
	Brand 2-Lot 1-Pur-55		67.6	1089.46	268.32	248.13
	Brand 2-Lot 1-Pur-56		34.07	1012.91	268.42	262.73
	Brand 2-Lot 2-Pur-57		57.86	1265.9	276.76	244.45
	Brand 2-Lot 2-Pur-58		65.92	1286.38	276.24	271.91
	Brand 2-Lot 3-Pur-59		58.2	1002.72	276	239.42
	Brand 2-Lot 3-Pur-60		85.94	984.27	273.08	250.09
	Brand 2-Lot 1-Ora-61	1432.69			273.91
	Brand 2-Lot 1-Ora-62	1585.92			271.46
	Brand 2-Lot 2-Ora-63	1814.79			285.06
	Brand 2-Lot 2-Ora-64	1799.34			277.66
	Brand 2-Lot 3-Ora-65	1692.59			282.15
	Brand 2-Lot 3-Ora-66	1813.62			276.9

## Sheet: Tablet Vita Raw Data - Brand 3
Table 6. Children's Tablet Vitamins - Brand 3
	Dye Contents (mg of dye/kg of tablet)
			FD&C Red 40			FD&C Blue 1			FD&C Blue 2			FD&C Yellow 6			FD&C Yellow 5
	Sample Name/Lot/Color	Expiration Date	Sample 1	Sample 2	Average	Sample 1	Sample 2	Average	Sample 1	Sample 2	Average	Sample 1	Sample 2	Average	Sample 1	Sample 2	Average
	Brand 3 (Lot 1) Red	02/2020	2003.11	2270.67	2136.89							46.297	50.5292	48.4131
	Brand 3 (Lot 2) Red	09/2020	3198.04	2900.36	3049.2							24.5599	26.4508	25.5054
	Brand 3 (Lot 3) Red	09/2020	3561.09	3153.21	3357.15							1.39735	1.16265	1.28
				Average	2847.75								Average	25.0662
				Std De v	543.763								Std De v	19.2911
				%RSD	0.190945								%RSD	0.769608
	Brand 3 (Lot 1) Purple	02/2020	271.616	324.579	298.098				359.55	316.501	338.025
	Brand 3 (Lot 2) Purple	09/2020	242.059	191.394	216.726				338.8	342	340.4
	Brand 3 (Lot 3) Purple	09/2020	311.216	285.654	298.435				296.617	323.918	310.268
				Average	271.086					Average	329.564
				Std De v	44.4931					Std De v	20.1127
				%RSD	0.164129					%RSD	0.0610281
	Brand 3 (Lot 1) Orange	02/2020										1989.13	2100.45	2044.79
	Brand 3 (Lot 2) Orange	09/2020										1860	1685.85	1772.93
	Brand 3 (Lot 3) Orange	09/2020										1586.32	1586.32	1586.32
												Average	1801.35
												Std De v	197.474
												%RSD	0.109626
	Back Calculation (mg/kg)							Mass of Sample (g)
		FD&C Yellow 6	FD&C Red 40	FD&C Blue 2				Blue 2	Red 40 & Yellow 6
	Sample Name
	Brand 3-Lot 1-Red-67	46.297	2003.11					0.1049	0.4992
	Brand 3-Lot 1-Red-68	50.5292	2270.67					0.1026	0.4978
	Brand 3-Lot 2-Red-69	24.5599	3198.04					0.1039	0.5022
	Brand 3-Lot 2-Red-70	26.4508	2900.36					0.0997	0.5066
	Brand 3-Lot 3-Red-71	1.39735	3561.09					0.1001	0.4979
	Brand 3-Lot 3-Red-72	1.16265	3153.21					0.1054	0.4954
	Brand 3-Lot 1-Pur-73		271.616	359.55				0.1074	0.4989
	Brand 3-Lot 1-Pur-74		324.579	316.501				0.1085	0.5311
	Brand 3-Lot 2-Pur-75		242.059	338.8				0.108	0.5078
	Brand 3-Lot 2-Pur-76		191.394	342				0.1079	0.5207
	Brand 3-Lot 3-Pur-77		311.216	296.617				0.1041	0.5342
	Brand 3-Lot 3-Pur-78		285.654	323.918				0.1069	0.4958
	Brand 3-Lot 1-Ora-79	1989.13						0.1078	0.497
	Brand 3-Lot 1-Ora-80	2100.45						0.1097	0.5018
	Brand 3-Lot 2-Ora-81	1860						0.1057	0.5127
	Brand 3-Lot 2-Ora-82	1685.85						0.1055	0.4954
	Brand 3-Lot 3-Ora-83	1486.7						0.108	0.5268
	Brand 3-Lot 3-Ora-84	1586.32						0.1023	0.4929
	Concentration on Standard Curve
		FD&C Yellow 6	FD&C Red 40	FD&C Blue 2
	Equation	y = 0.2725x + 0.0284	y = 0.2518x + 0.0148	y = 0.203x + 0.0355
	Sample Name
	Brand 3-Lot 1-Red-67	6.94038	60.0571
	Brand 3-Lot 1-Red-68	7.55359	67.8884
	Brand 3-Lot 2-Red-69	3.70389	96.4598
	Brand 3-Lot 2-Red-70	4.02402	88.2476
	Brand 3-Lot 3-Red-71	0.20893	106.491
	Brand 3-Lot 3-Red-72	0.172966	93.8198
	Brand 3-Lot 1-Pur-73		8.13869	38.6156
	Brand 3-Lot 1-Pur-74		10.3534	34.3404
	Brand 3-Lot 2-Pur-75		7.38243	10.9345
	Brand 3-Lot 2-Pur-76		5.98552	36.9018
	Brand 3-Lot 3-Pur-77		9.98507	30.8778
	Brand 3-Lot 3-Pur-78		8.50614	34.6269
	Brand 3-Lot 1-Ora-79	29.6876
	Brand 3-Lot 1-Ora-80	31.6519
	Brand 3-Lot 2-Ora-81	28.6373
	Brand 3-Lot 2-Ora-82	25.0803
	Brand 3-Lot 3-Ora-83	23.5192
	Brand 3-Lot 3-Ora-84	23.4804
	Analyte Response/IS Response
		FD&C Yellow 6	FD&C Red 40	FD&C Blue 2
	Sample Name
	Brand 3-Lot 1-Red-67	1.91965	15.1372
	Brand 3-Lot 1-Red-68	2.08675	17.1091
	Brand 3-Lot 2-Red-69	1.03771	24.3034
	Brand 3-Lot 2-Red-70	1.12495	22.2355
	Brand 3-Lot 3-Red-71	0.0853335	26.8291
	Brand 3-Lot 3-Red-72	0.0755332	23.6386
	Brand 3-Lot 1-Pur-73		2.06412	7.87447
	Brand 3-Lot 1-Pur-74		2.62179	7.0066
	Brand 3-Lot 2-Pur-75		1.8737	2.2552
	Brand 3-Lot 2-Pur-76		1.52195	7.52657
	Brand 3-Lot 3-Pur-77		2.52904	6.3037
	Brand 3-Lot 3-Pur-78		2.15665	7.06476
	Brand 3-Lot 1-Ora-79	8.11826
	Brand 3-Lot 1-Ora-80	8.65353
	Brand 3-Lot 2-Ora-81	7.83208
	Brand 3-Lot 2-Ora-82	6.86277
	Brand 3-Lot 3-Ora-83	6.4374
	Brand 3-Lot 3-Ora-84	6.42681
	Peak Response
		FD&C Yellow 6	FD&C Red 40	FD&C Blue 2	Amaranth(1)	Amaranth(2)
	Sample Name
	Brand 3-Lot 1-Red-67	528.02	4163.63		275.06
	Brand 3-Lot 1-Red-68	587.4	4816.04		281.49
	Brand 3-Lot 2-Red-69	289.76	6786.23		279.23
	Brand 3-Lot 2-Red-70	315.93	6244.63		280.84
	Brand 3-Lot 3-Red-71	23.5	7388.47		275.39
	Brand 3-Lot 3-Red-72	21.036	6583.36		278.5
	Brand 3-Lot 1-Pur-73		577.81	2169.26	275.48	279.93
	Brand 3-Lot 1-Pur-74		706.86	1901.24	271.35	269.61
	Brand 3-Lot 2-Pur-75		493.85	619.3	274.61	263.57
	Brand 3-Lot 2-Pur-76		554.6	2080.87	276.47	364.4
	Brand 3-Lot 3-Pur-77		679.25	1698.09	269.38	268.58
	Brand 3-Lot 3-Pur-78		567.5	1922.32	272.1	263.14
	Brand 3-Lot 1-Ora-79	2225.54			274.14
	Brand 3-Lot 1-Ora-80	2387.25			275.87
	Brand 3-Lot 2-Ora-81	2168.31			276.85
	Brand 3-Lot 2-Ora-82	1904.83			277.56
	Brand 3-Lot 3-Ora-83	1800.99			279.77
	Brand 3-Lot 3-Ora-84	1786.14			277.92

## Sheet: Tablet Vita Raw Data - Brand 4
Table 7. Children's Tablet Vitamins - Brand 4
	Dye Contents (mg of dye/kg of tablet)
			FD&C Red 40			FD&C Blue 1			FD&C Blue 2			FD&C Yellow 6			FD&C Yellow 5
	Sample Name/Lot/Color	Expiration Date	Sample 1	Sample 2	Average	Sample 1	Sample 2	Average	Sample 1	Sample 2	Average	Sample 1	Sample 2	Average	Sample 1	Sample 2	Average
	Brand 4 (Lot 1) Red	03/2021	1123.71	1334.81	1229.26
	Brand 4 (Lot 2) Red	10/2020	1309.66	1175.08	1242.37
	Brand 4 (Lot 3) Red	10/2020	1166.7	1199.92	1183.31
				Average	1218.31
				Std De v	77.1759
				%RSD	0.0633466
	Brand 4 (Lot 1) Purple	03/2021	524.261	743.932	634.096				414.999	398.43	406.714
	Brand 4 (Lot 2) Purple	10/2020	996.002	1115.14	1055.57				295.925	313.306	304.616
	Brand 4 (Lot 3) Purple	10/2020	1060.19	948.688	1004.44				424.786	337.856	381.321
				Average	898.035					Average	364.217
				Std De v	203.734					Std De v	50.6103
				%RSD	0.226867					%RSD	0.138957
	Brand 4 (Lot 1) Orange	03/2021										115.588	109.278	112.433
	Brand 4 (Lot 2) Orange	10/2020										94.88	101.235	98.0574
	Brand 4 (Lot 3) Orange	10/2020										128.376	124.78	126.578
												Average	112.356
												Std De v	11.9722
												%RSD	0.106556
	Back Calculation (mg/kg)							Mass of Sample (g)
		FD&C Yellow 6	FD&C Red 40	FD&C Blue 2				Blue 2	Red 40 & Yellow 6
	Sample Name
	Brand 4-Lot 1-Red-85		1123.71					0.1047	0.4969
	Brand 4-Lot 1-Red-86		1334.81					0.1049	0.5058
	Brand 4-Lot 2-Red-87		1309.66					0.1073	0.5017
	Brand 4-Lot 2-Red-88		1175.08					0.1087	0.5039
	Brand 4-Lot 3-Red-89		1166.7					0.1057	1.0012
	Brand 4-Lot 3-Red-90		1199.92					0.1042	1.0139
	Brand 4-Lot 1-Pur-91		524.261	414.999				0.1077	0.563
	Brand 4-Lot 1-Pur-92		743.932	398.43				0.1017	0.5271
	Brand 4-Lot 2-Pur-93		996.002	295.925				0.1046	0.4889
	Brand 4-Lot 2-Pur-94		1115.14	313.306				0.1002	0.5088
	Brand 4-Lot 3-Pur-95		1060.19	424.786				0.1036	0.4892
	Brand 4-Lot 3-Pur-96		948.688	337.856				0.1002	0.4936
	Brand 4-Lot 1-Ora-97	115.588						0.106	0.4999
	Brand 4-Lot 1-Ora-98	109.278						0.1098	0.5039
	Brand 4-Lot 2-Ora-99	94.88						0.1068	1.0251
	Brand 4-Lot 2-Ora-100	101.235						0.101	1.0059
	Brand 4-Lot 3-Ora-101	128.376						0.1057	0.4947
	Brand 4-Lot 3-Ora-102	124.78						0.103	0.5112
	Concentration on Standard Curve
		FD&C Yellow 6	FD&C Red 40	FD&C Blue 2
	Equation	y = 0.2725x + 0.0284	y = 0.2518x + 0.0148	y = 0.203x + 0.0355
	Sample Name
	Brand 4-Lot 1-Red-85		33.5358
	Brand 4-Lot 1-Red-86		40.5493
	Brand 4-Lot 2-Red-87		39.4629
	Brand 4-Lot 2-Red-88		35.5629
	Brand 4-Lot 3-Red-89		35.078
	Brand 4-Lot 3-Red-90		36.5344
	Brand 4-Lot 1-Pur-91		17.7273	44.6954
	Brand 4-Lot 1-Pur-92		23.5511	40.5203
	Brand 4-Lot 2-Pur-93		29.246	30.9538
	Brand 4-Lot 2-Pur-94		34.0769	31.3933
	Brand 4-Lot 3-Pur-95		31.1499	44.0078
	Brand 4-Lot 3-Pur-96		28.1245	33.8532
	Brand 4-Lot 1-Ora-97	17.3521
	Brand 4-Lot 1-Ora-98	16.5361
	Brand 4-Lot 2-Ora-99	14.6038
	Brand 4-Lot 2-Ora-100	15.2901
	Brand 4-Lot 3-Ora-101	19.0713
	Brand 4-Lot 3-Ora-102	19.1555
	Analyte Response/IS Response
		FD&C Yellow 6	FD&C Red 40	FD&C Blue 2
	Sample Name
	Brand 4-Lot 1-Red-85		8.45912
	Brand 4-Lot 1-Red-86		10.2251
	Brand 4-Lot 2-Red-87		9.95155
	Brand 4-Lot 2-Red-88		8.96953
	Brand 4-Lot 3-Red-89		8.84745
	Brand 4-Lot 3-Red-90		9.21415
	Brand 4-Lot 1-Pur-91		4.47852	9.10866
	Brand 4-Lot 1-Pur-92		5.94498	8.26112
	Brand 4-Lot 2-Pur-93		7.37894	6.31911
	Brand 4-Lot 2-Pur-94		8.59537	6.40834
	Brand 4-Lot 3-Pur-95		7.85835	8.96908
	Brand 4-Lot 3-Pur-96		7.09654	6.90769
	Brand 4-Lot 1-Ora-97	4.75684
	Brand 4-Lot 1-Ora-98	4.5345
	Brand 4-Lot 2-Ora-99	4.00794
	Brand 4-Lot 2-Ora-100	4.19496
	Brand 4-Lot 3-Ora-101	5.22533
	Brand 4-Lot 3-Ora-102	5.24826
	Peak Response
		FD&C Yellow 6	FD&C Red 40	FD&C Blue 2	Amaranth(1)	Amaranth(2)
	Sample Name
	Brand 4-Lot 1-Red-85		2399.09		283.61
	Brand 4-Lot 1-Red-86		2736.34		267.61
	Brand 4-Lot 2-Red-87		2873.31		288.73
	Brand 4-Lot 2-Red-88		2573.18		286.88
	Brand 4-Lot 3-Red-89		2650.43		299.57
	Brand 4-Lot 3-Red-90		2755.4		299.04
	Brand 4-Lot 1-Pur-91		1277.23	2511.44	275.72	285.19
	Brand 4-Lot 1-Pur-92		1700.62	2215.88	268.23	286.06
	Brand 4-Lot 2-Pur-93		2089.42	1736.05	274.73	283.16
	Brand 4-Lot 2-Pur-94		2467.99	1779.34	277.66	287.13
	Brand 4-Lot 3-Pur-95		2240.18	2471.61	275.57	285.07
	Brand 4-Lot 3-Pur-96		1989.8	1928.42	279.17	280.39
	Brand 4-Lot 1-Ora-97	1403.6			295.07
	Brand 4-Lot 1-Ora-98	1340.67			295.66
	Brand 4-Lot 2-Ora-99	1297.01			323.61
	Brand 4-Lot 2-Ora-100	1395.62			332.69
	Brand 4-Lot 3-Ora-101	1459.12			279.24
	Brand 4-Lot 3-Ora-102	1510.24			287.76

## Sheet: Tablet Vita Raw Data - Brand 5
Table 8. Children's Tablet Vitamins - Brand 5
	Dye Contents (mg of dye/kg of tablet)
			FD&C Red 40			FD&C Blue 1			FD&C Blue 2			FD&C Yellow 6			FD&C Yellow 5
	Sample Name/Lot/Color	Expiration Date	Sample 1	Sample 2	Average	Sample 1	Sample 2	Average	Sample 1	Sample 2	Average	Sample 1	Sample 2	Average	Sample 1	Sample 2	Average
	Brand 5 (Lot 1) Red	09/2020	419.582	382.221	400.902
	Brand 5 (Lot 2) Red	08/2020	212.297	190.897	201.597
	Brand 5 (Lot 3) Red	02/2020	204.092	135.98	170.036
				Average	257.511
				Std De v	104.821
				%RSD	0.407054
	Brand 5 (Lot 1) Purple	09/2020	206.794	172.419	189.607				7.96218	7.81153	7.88685
	Brand 5 (Lot 2) Purple	08/2020	223.738	123.089	173.413				15.0906	10.8843	12.9875
	Brand 5 (Lot 3) Purple	02/2020	100.489	65.6391	83.0639				12.685	8.51289	10.599
				Average	148.695					Average	10.4911
				Std De v	56.9321					Std De v	2.69606
				%RSD	0.382879					%RSD	0.256985
	Brand 5 (Lot 1) Orange	09/2020										52.552	50.9414	51.7467
	Brand 5 (Lot 2) Orange	08/2020										120.05	98.5925	109.321
	Brand 5 (Lot 3) Orange	02/2020										96.2179	80.3801	88.299
												Average	83.1223
												Std De v	25.0072
												%RSD	0.300848
	Back Calculation (mg/kg)							Mass of Sample (g)
		FD&C Yellow 6	FD&C Red 40	FD&C Blue 2				Blue 2	Red 40 & Yellow 6
	Sample Name
	Brand 5-Lot 1-Red-103		419.582					0.1059	0.5229
	Brand 5-Lot 1-Red-104		382.221					0.1057	0.5142
	Brand 5-Lot 2-Red-105		212.297					0.1041	0.5293
	Brand 5-Lot 2-Red-106		190.897					0.1095	0.5347
	Brand 5-Lot 3-Red-107		204.092					0.1046	0.5226
	Brand 5-Lot 3-Red-108		135.98					0.1035	0.5269
	Brand 5-Lot 1-Pur-109		206.794	7.96218				0.1093	0.483
	Brand 5-Lot 1-Pur-110		172.419	7.81153				0.1086	0.4952
	Brand 5-Lot 2-Pur-111		223.738	15.0906				0.1048	0.5012
	Brand 5-Lot 2-Pur-112		123.089	10.8843				0.1069	0.5281
	Brand 5-Lot 3-Pur-113		100.489	12.685				0.1056	0.4901
	Brand 5-Lot 3-Pur-114		65.6391	8.51289				0.1062	0.506
	Brand 5-Lot 1-Ora-115	52.552						0.1001	0.5281
	Brand 5-Lot 1-Ora-116	50.9414						0.1079	0.5218
	Brand 5-Lot 2-Ora-117	120.05						0.1033	0.4999
	Brand 5-Lot 2-Ora-118	98.5925						0.1064	0.5031
	Brand 5-Lot 3-Ora-119	96.2179						0.1042	0.5287
	Brand 5-Lot 3-Ora-120	80.3801						0.1025	0.5226
	Concentration on Standard Curve
		FD&C Yellow 6	FD&C Red 40	FD&C Blue 2
	Equation	y = 0.2725x + 0.0284	y = 0.2518x + 0.0148	y = 0.203x + 0.0355
	Sample Name
	Brand 5-Lot 1-Red-103		13.1771
	Brand 5-Lot 1-Red-104		11.8041
	Brand 5-Lot 2-Red-105		6.74887
	Brand 5-Lot 2-Red-106		6.13049
	Brand 5-Lot 3-Red-107		6.40591
	Brand 5-Lot 3-Red-108		4.30318
	Brand 5-Lot 1-Pur-109		5.9989	0.870266
	Brand 5-Lot 1-Pur-110		5.12804	0.848332
	Brand 5-Lot 2-Pur-111		6.73497	1.5815
	Brand 5-Lot 2-Pur-112		3.9041	1.16354
	Brand 5-Lot 3-Pur-113		2.95793	1.33954
	Brand 5-Lot 3-Pur-114		1.9948	0.904069
	Brand 5-Lot 1-Ora-115	8.33415
	Brand 5-Lot 1-Ora-116	7.98235
	Brand 5-Lot 2-Ora-117	18.0219
	Brand 5-Lot 2-Ora-118	14.8955
	Brand 5-Lot 3-Ora-119	15.2764
	Brand 5-Lot 3-Ora-120	12.6146
	Analyte Response/IS Response
		FD&C Yellow 6	FD&C Red 40	FD&C Blue 2
	Sample Name
	Brand 5-Lot 1-Red-103		3.3328
	Brand 5-Lot 1-Red-104		2.98707
	Brand 5-Lot 2-Red-105		1.71417
	Brand 5-Lot 2-Red-106		1.55846
	Brand 5-Lot 3-Red-107		1.62781
	Brand 5-Lot 3-Red-108		1.09834
	Brand 5-Lot 1-Pur-109		1.52532	0.212164
	Brand 5-Lot 1-Pur-110		1.30604	0.207711
	Brand 5-Lot 2-Pur-111		1.71067	0.356544
	Brand 5-Lot 2-Pur-112		0.997853	0.271698
	Brand 5-Lot 3-Pur-113		0.759606	0.307426
	Brand 5-Lot 3-Pur-114		0.51709	0.219026
	Brand 5-Lot 1-Ora-115	2.29945
	Brand 5-Lot 1-Ora-116	2.20359
	Brand 5-Lot 2-Ora-117	4.93938
	Brand 5-Lot 2-Ora-118	4.08741
	Brand 5-Lot 3-Ora-119	4.19122
	Brand 5-Lot 3-Ora-120	3.46588
	Peak Response
		FD&C Yellow 6	FD&C Red 40	FD&C Blue 2	Amaranth(1)	Amaranth(2)
	Sample Name
	Brand 5-Lot 1-Red-103		923.32		277.04
	Brand 5-Lot 1-Red-104		760.12		254.47
	Brand 5-Lot 2-Red-105		469.99		274.18
	Brand 5-Lot 2-Red-106		445.111		285.61
	Brand 5-Lot 3-Red-107		466.09		286.33
	Brand 5-Lot 3-Red-108		304.35		277.1
	Brand 5-Lot 1-Pur-109		410.8	57.14	269.32	287.49
	Brand 5-Lot 1-Pur-110		378.02	60.12	289.44	287.89
	Brand 5-Lot 2-Pur-111		289.65	60.37	169.32	284.5
	Brand 5-Lot 2-Pur-112		255.58	69.59	256.13	286.4
	Brand 5-Lot 3-Pur-113		191.17	77.37	251.67	285.44
	Brand 5-Lot 3-Pur-114		134.64	57.03	260.38	285.12
	Brand 5-Lot 1-Ora-115	683.03			297.04
	Brand 5-Lot 1-Ora-116	636.97			289.06
	Brand 5-Lot 2-Ora-117	1409.6			285.38
	Brand 5-Lot 2-Ora-118	1180.24			288.75
	Brand 5-Lot 3-Ora-119	1179.87			281.51
	Brand 5-Lot 3-Ora-120	954.4			275.37
