# Supplementary material for: Dataset of certified food dye levels in over the counter medicines and vitamins intended for consumption by children and pregnant women
Source: Data Brief. 2020 Jul 31;32:106073. doi: 10.1016/j.dib.2020.106073 (PMC7424205; doi:10.1016/j.dib.2020.106073)
Supplement: Supplementary file 1 [file mmc1.zip › Data in Brief - Prenatal Vitamins.xlsx]

## Sheet: Prenatal Summary
Summary of Dye Contents for Prenatal Vitamins
Table 1. Average Dye Content			Average Dye Contents (mg/kg)
	Brand	Color	FD&C Red 40	FD&C Blue 1	FD&C Blue 2	FD&C Yellow 6
	Brand 1	Purple	197.28 ± 57.75	24.55 ± 4.51
	Brand 2	Pink	126.28 ± 12.13			0.073 ± 0.086
	Brand 3	Pink	83.54 ± 15.60		bdl	14.40 ± 3.61
	Brand 4	Pink	122.40 ± 52.64			14.57 ± 5.13
	Brand 5	Pink	122.22 ± 8.32		0.59 ± 0.102	20.65 ± 1.70
Table 2. Average mass of tablet
	Average Mass of 1 Tablet Per Brand (g)		1 Tablet (kg)
	Brand 1	1.75	0.00175
	Brand 2	1.59	0.00159
	Brand 3	1.15	0.00115
	Brand 4	1.33	0.00133
	Brand 5	1.14	0.00114
Table 3. Average dye mg/tablet
			Dye Exposure (mg/tablet)
			FD&C Red 40			FD&C Blue 1			FD&C Blue 2			FD&C Yellow 6
	Brand	Color	Average	Range	Standard Deviation	Average	Range	Standard Deviation	Average	Range	Standard Deviation	Average	Range	Standard Deviation
	Brand 1	Purple	0.347058	0.24-0.50	0.101319	0.04	0.03-0.04	0.01
	Brand 2	Pink	0.201019	0.17-0.23	0.0193176							0.000116991	0.000009-0.000383	0.000136239
	Brand 3	Pink	0.0958747	0.007-0.12	0.0178993				below detection limit	below detection limit	not applicable	0.0165217	0.011-0.021	0.00414648
	Brand 4	Pink	0.162713	0.06-0.24	0.0699798							0.0193684	0.009-0.026	0.00681702
	Brand 5	Pink	0.139816	0.13-0.15	0.00952178				0.000675188	0.000116425	0.0006-0.0008	0.0284971	0.020-0.036	0.00634227

## Sheet: Prenatal Raw Data
Table 4. Prenatal Vitamins
	Dye Contents (mg of dye/kg of tablet)
			FD&C Red 40			FD&C Blue 1			FD&C Blue 2			FD&C Yellow 6			FD&C Yellow 5
	Sample Name/Lot	Expiration Date	Sample 1	Sample 2	Average	Sample 1	Sample 2	Average	Sample 1	Sample 2	Average	Sample 1	Sample 2	Average	Sample 1	Sample 2	Average
	Brand 1 (Lot 1)	06/2020	198.397	202.816	200.606	23.934	25.0352	24.4846
	Brand 1 (Lot 2)	07/2020	246.899	283.939	265.419	28.7487	30.4034	29.5761
	Brand 1 (Lot 3)	07/2020	116.094	138.807	127.451	19.853	19.343	19.598
				Average	197.825		Average	24.5529
				Std. Dev.	57.7524		Std. Dev.	4.11667
				%RSD	0.291936		%RSD	0.167666
	Brand 2 (Lot 1)	08/2019	120.405	123.296	121.85							0.0341879	0.00556695	0.0198774
	Brand 2 (Lot 2)	06/2020	136.866	105.958	121.412							0.024146	below detection limt	0.024146
	Brand 2 (Lot 3)	05/2019	144.01	127.124	135.567							0.240578	0.062978	0.151778
				Average	126.276								Average	0.0734915
				Std. Dev.	12.1349								Std. Dev.	0.0855828
				%RSD	0.0960983								%RSD	1.16453
	Brand 3 (Lot 1)	08/2020	108.427	81.0951	94.7612				below detection limt	below detection limt	not applicable	17.8378	12.2717	15.0547
	Brand 3 (Lot 2)	05/2020	88.906	93.1673	91.0366				below detection limt	below detection limt	not applicable	17.7869	18.1812	17.7869
	Brand 3 (Lot 3)	10/2020	62.4641	67.1587	64.8114				below detection limt	below detection limt	not applicable	10.0096	10.2861	10.1478
				Average	83.5364								Average	14.3955
				Std. Dev.	15.5958								Std. Dev.	3.61286
				%RSD	0.186695								%RSD	0.250971
	Brand 4 (Lot 1)	10/2019	162.309	171.856	167.083							18.3538	19.9285	19.1412
	Brand 4 (Lot 2)	08/2020	180.611	107.866	144.238							20.0499	11.8916	20.0499
	Brand 4 (Lot 3)	02/2020	47.5921	64.1576	55.8749							6.83762	10.3562	8.59693
				Average	122.399								Average	14.5696
				Std. Dev.	52.6415								Std. Dev.	5.12802
				%RSD	0.430082								%RSD	0.351966
	Brand 5 (Lot 1)	01/2021	114.043	134.176	124.11				below detection limt	0.69197	0.69197	18.9457	22.7432	20.8444
	Brand 5 (Lot 2)	01/2021	125.098	128.186	126.642				0.488429	below detection limt	0.488429	21.7988	21.5573	21.7988
	Brand 5 (Lot 3)	01/2021	109.493	122.303	115.898				below detection limt	below detection limt	not applicable	17.874	20.982	19.428
				Average	122.217								Average	20.6501
				Std. Dev.	8.32324								Std. Dev.	1.69535
				%RSD	0.0681023								%RSD	0.0820985
	Back Calculation (mg/kg)								Mass of Sample (g)
		FD&C Yellow 6	FD&C Red 40	FD&C Blue 2	FD&C Blue 1				Blue 2	Red 40 & Yellow 6
	Sample Name
	Brand 1-Lot 1-1		#REF!		#REF!				#REF!
	Brand 1-Lot 1-2		#REF!		#REF!				#REF!
	Brand 1-Lot 2-3		#REF!		#REF!				#REF!
	Brand 1-Lot 2-4		#REF!		#REF!				#REF!
	Brand 1-Lot 3-5		3967.67		678.503				0.1049
	Brand 1-Lot 3-6		4757.2		662.92				0.1026
	Brand 2-Lot 1-7								0.1039
	Brand 2-Lot 1-8								0.0997
	Brand 2-Lot 2-9								0.1001
	Brand 2-Lot 2-10								0.1054
	Brand 2-Lot 3-11								0.1074
	Brand 2-Lot 3-12								0.1085
	Brand 3-Lot 1-13	36.0811	106.319	-0.131053					0.108	0.497
	Brand 3-Lot 1-14	24.8466	76.6608	-0.558312					0.1079	0.5018
	Brand 3-Lot 2-15	35.6709	90.2725						0.1041	0.5127
	Brand 3-Lot 2-16	39.4195	93.603	-0.218701					0.1069	0.4954
	Brand 3-Lot 3-17	19.8782	58.5818	-0.531341					0.1078	0.497
	Brand 3-Lot 3-18	21.4228	63.0569	-0.536511					0.1097	0.5018
	Brand 4-Lot 1-19	38.0573	336.553						0.1057	0.5127
	Brand 4-Lot 1-20	43.5781	375.801						0.1055	0.4954
	Brand 4-Lot 2-21	38.9504	350.868						0.108	0.5268
	Brand 4-Lot 2-22	25.2694	229.213						0.1023	0.4929
	Brand 4-Lot 3-23	13.9656	97.2051						0.1047	0.4969
	Brand 4-Lot 3-24	20.737	128.467						0.1049	0.5058
	Brand 5-Lot 1-25	38.9601	234.52	-0.481063					0.1073	0.5017
	Brand 5-Lot 1-26	45.5179	268.538	0.644862					0.1087	0.5039
	Brand 5-Lot 2-27	22.1319	127.01	0.465324					0.1057	1.0012
	Brand 5-Lot 2-28	21.7507	129.336	-0.17289					0.1042	1.0139
	Brand 5-Lot 3-29	31.7891	194.735	-0.152282					0.1077	0.563
	Brand 5-Lot 3-30	40.0135	233.237	-0.122879					0.1017	0.5271
	Brand 2-Lot 1-169	0.0341879	120.405						1.0101
	Brand 2-Lot 1-170	0.00556695	123.296						1.0039
	Brand 2-Lot 2-171	0.024146	136.866						1.0018
	Brand 2-Lot 2-172		105.958						1.0074
	Brand 2-Lot 3-173	0.240578	144.01						1.0067
	Brand 2-Lot 3-174	0.062978	127.124						1.0048
Concentration on Standard Curve
		FD&C Yellow 6	FD&C Red 40	FD&C Blue 2	FD&C Blue 1
	Equation	y = 0.2725x + 0.0284	y = 0.2518x + 0.0148	y = 0.203x + 0.0355	y = 0.713x + 0.5369
	Sample Name
	Brand 1-Lot 1-1		104.012		12.5477
	Brand 1-Lot 1-2		106.462		13.1415
	Brand 1-Lot 2-3		129.295		15.055
	Brand 1-Lot 2-4		149.254		15.9818
	Brand 1-Lot 3-5		62.4469		10.6789
	Brand 1-Lot 3-6		73.2316		10.2049
	Brand 2-Lot 1-7
	Brand 2-Lot 1-8
	Brand 2-Lot 2-9
	Brand 2-Lot 2-10
	Brand 2-Lot 3-11
	Brand 2-Lot 3-12
	Brand 3-Lot 1-13	5.38508	6.89637	-0.0141538
	Brand 3-Lot 1-14	3.74415	4.96799	-0.0602418
	Brand 3-Lot 2-15	5.49203	5.64406
	Brand 3-Lot 2-16	5.86438	6.00971	-0.0233791
	Brand 3-Lot 3-17	2.96681	3.79286	-0.0572785
	Brand 3-Lot 3-18	3.22821	4.15456	-0.0588552
	Brand 4-Lot 1-19	5.85945	10.3634
	Brand 4-Lot 1-20	6.48305	11.1815
	Brand 4-Lot 2-21	6.16188	11.1013
	Brand 4-Lot 2-22	3.74033	6.78552
	Brand 4-Lot 3-23	2.08393	2.90097
	Brand 4-Lot 3-24	3.14979	3.90263
	Brand 5-Lot 1-25	5.86975	7.06658	-0.051618
	Brand 5-Lot 1-26	6.88783	8.12712	0.0700965
	Brand 5-Lot 2-27	6.65419	7.63739	0.0491848
	Brand 5-Lot 2-28	6.62254	7.87591	-0.0180152
	Brand 5-Lot 3-29	5.37455	6.58472	-0.0164008
	Brand 5-Lot 3-30	6.33366	7.38374	-0.0124968
	Brand 2-Lot 1-169	0.0207407	73.0455
	Brand 2-Lot 1-170	0.00335655	74.3404
	Brand 2-Lot 2-171	0.0145282	82.3496
	Brand 2-Lot 2-172	-0.00420265	64.1092
	Brand 2-Lot 3-173	0.14546	87.072
	Brand 2-Lot 3-174	0.0380062	76.7171
Analyte Response/IS Response
		FD&C Yellow 6	FD&C Red 40	FD&C Blue 2	FD&C Blue 1
	Sample Name
	Brand 1-Lot 1-1		26.205		9.48339
	Brand 1-Lot 1-2		26.822		9.9068
	Brand 1-Lot 2-3		32.5713		11.2711
	Brand 1-Lot 2-4		37.597		11.9319
	Brand 1-Lot 3-5		15.7389		8.15097
	Brand 1-Lot 3-6		18.4545		7.81299
	Brand 2-Lot 1-7
	Brand 2-Lot 1-8
	Brand 2-Lot 2-9
	Brand 2-Lot 2-10
	Brand 2-Lot 3-11
	Brand 2-Lot 3-12
	Brand 3-Lot 1-13	1.49583	1.75131	0.0302254
	Brand 3-Lot 1-14	1.04868	1.26574	0.0232709
	Brand 3-Lot 2-15	1.52498	1.43598
	Brand 3-Lot 2-16	1.62644	1.52804	0.030754
	Brand 3-Lot 3-17	0.836855	0.969843	0.0238725
	Brand 3-Lot 3-18	0.908088	1.06092	0.0235524
	Brand 4-Lot 1-19	1.6251	2.62431
	Brand 4-Lot 1-20	1.79503	2.8303
	Brand 4-Lot 2-21	1.70751	2.81011
	Brand 4-Lot 2-22	1.04764	1.72339
	Brand 4-Lot 3-23	0.596272	0.745265
	Brand 4-Lot 3-24	0.886718	0.997483
	Brand 5-Lot 1-25	1.62791	1.79416	0.0250215
	Brand 5-Lot 1-26	1.90533	2.06121	0.0497296
	Brand 5-Lot 2-27	1.84167	1.93789	0.0454845
	Brand 5-Lot 2-28	1.83304	1.99795	0.0318429
	Brand 5-Lot 3-29	1.49296	1.67283	0.0321706
	Brand 5-Lot 3-30	1.75432	1.87403	0.0329632
	Brand 2-Lot 1-169	0.0340518	18.4077
	Brand 2-Lot 1-170	0.0293147	18.7337
	Brand 2-Lot 2-171	0.0323589	20.7504
	Brand 2-Lot 2-172	0.0272548	16.1575
	Brand 2-Lot 3-173	0.0680377	21.9395
	Brand 2-Lot 3-174	0.0387567	19.3322
	Peak Response
		FD&C Yellow 6	FD&C Red 40	FD&C Blue 2	FD&C Blue 1	Amaranth (1)	Amaranth (2)
	Sample Name
	Brand 1-Lot 1-1		7422.04		2685.98	283.23
	Brand 1-Lot 1-2		7422.18		2741.41	276.72
	Brand 1-Lot 2-3		8824.86		3053.8	270.94
	Brand 1-Lot 2-4		10273		3260.27	273.24
	Brand 1-Lot 3-5		4167.04		2158.05	264.76
	Brand 1-Lot 3-6		4906.5		2077.24	265.87
	Brand 2-Lot 1-7
	Brand 2-Lot 1-8
	Brand 2-Lot 2-9
	Brand 2-Lot 2-10
	Brand 2-Lot 3-11
	Brand 2-Lot 3-12
	Brand 3-Lot 1-13	395.05	462.52	7.725		255.58	264.1
	Brand 3-Lot 1-14	256.35	309.41	5.306		228.01	244.45
	Brand 3-Lot 2-15	366.33	344.95			130.67	240.22
	Brand 3-Lot 2-16	381.32	358.25	8.1		263.38	234.45
	Brand 3-Lot 3-17	258.63	299.73	5.69		238.35	309.05
	Brand 3-Lot 3-18	229.71	268.37	6.15		261.12	252.96
	Brand 4-Lot 1-19	532.74	860.3				327.82
	Brand 4-Lot 1-20	599.11	944.64				333.76
	Brand 4-Lot 2-21	429.2	706.35				251.36
	Brand 4-Lot 2-22	345.04	567.6				329.35
	Brand 4-Lot 3-23	198.66	248.3				333.17
	Brand 4-Lot 3-24	299.48	336.89				337.74
	Brand 5-Lot 1-25	549.5	605.62	7.26		290.15	337.55
	Brand 5-Lot 1-26	644.67	697.41	12.23		245.93	338.35
	Brand 5-Lot 2-27	641.71	675.24	11.73		257.89	348.44
	Brand 5-Lot 2-28	662.92	722.56	8.19		257.2	361.65
	Brand 5-Lot 3-29	519.85	582.48	8.31		258.31	348.2
	Brand 5-Lot 3-30	609.68	651.28	7.48		226.92	347.53
	Brand 2-Lot 1-169	9.21	4978.72			270.47
	Brand 2-Lot 1-170	8.08	5163.57			275.63
	Brand 2-Lot 2-171	9.21	5905.99			284.62
	Brand 2-Lot 2-172	7.73	4582.59			283.62
	Brand 2-Lot 3-173	18.46	5952.63			271.32
	Brand 2-Lot 3-174	11.01	5491.88			284.08
