# Supplementary material for: Dataset of certified food dye levels in over the counter medicines and vitamins intended for consumption by children and pregnant women
Source: Data Brief. 2020 Jul 31;32:106073. doi: 10.1016/j.dib.2020.106073 (PMC7424205; doi:10.1016/j.dib.2020.106073)
Supplement: Supplementary file 1 [file mmc1.zip › Data in Brief -Children's CoughColdAllergy Tablets.xlsx]

## Sheet: CCAllergy Tablet Summary
Summary of Dye Contents for Children's Cough/Cold/Allergy Tablets
Table 1. Average Dye Content
			Average Dye Contents (mg/kg)
	Brand	Color	FD&C Blue 1	FD&C Blue 2
	Brand 1	Purple		below detection limit
	Brand 2	Purple	19.62 ± 7.43
	Brand 3	Purple		below detection limit
	Brand 4	Purple		below detection limit
Table 2. Average mass of tablet
	Average Mass of 1 Tablet Per Brand (g)		1 Tablet (kg)
	Brand 1	0.25	0.00025
	Brand 2	0.69	0.00069
	Brand 3	0.25	0.00025
	Brand 4	0.25	0.00025
Table 3. Average dye mg/tablet
			Dye Exposure (mg/tablet)
			FD&C Blue 1			FD&C Blue 2
	Brand	Color	Average	Range	Standard Deviation	Average	Range	Standard Deviation
	Brand 1	Purple				below detection limit	below detection limit	not applicable
	Brand 2	Purple	0.01	0.01-0.02	0.004
	Brand 3	Purple				below detection limit	below detection limit	not applicable
	Brand 4	Purple				below detection limit	below detection limit	not applicable

## Sheet: CCAllergy Tablet Raw Data
Table 4. Children's Cough/Cold/Allergy Tablets
	Dye Contents (mg of dye/kg of tablet)
			FD&C Red 40			FD&C Blue 1			FD&C Blue 2			FD&C Yellow 6			FD&C Yellow 5
	Sample Name/Lot	Expiration Date	Sample 1	Sample 2	Average	Sample 1	Sample 2	Average	Sample 1	Sample 2	Average	Sample 1	Sample 2	Average	Sample 1	Sample 2	Average
	Brand 1 (Lot 1)	06/2020							below detection limit	below detection limit	not applicable
	Brand 1 (Lot 2)	08/2020							below detection limit	below detection limit	not applicable
	Brand 1 (Lot 3)	06/2019							below detection limit	below detection limit	not applicable
	Brand 2 (Lot 1)	11/2021				21.4037	12.8853	17.1445
	Brand 2 (Lot 2)	01/2022				33.6871	17.9956	25.8413
	Brand 2 (Lot 3)	01/2022				21.0809	10.6764	15.8787
							Average	19.6215
							Std. Dev.	7.42947
							%RSD	0.378639
	Brand 3 (Lot 1)	07/2020							below detection limit	below detection limit	not applicable
	Brand 3 (Lot 2)	05/2020							below detection limit	below detection limit	not applicable
	Brand 3 (Lot 3)	05/2020							below detection limit	below detection limit	not applicable
	Brand 4 (Lot 1)	01/2021							below detection limit	below detection limit	not applicable
	Brand 4 (Lot 2)	07/2020							below detection limit	below detection limit	not applicable
	Brand 4 (Lot 3)	07/2020							below detection limit	below detection limit	not applicable
	Back Calculation (mg/kg)				Mass of Sample (g)
		FD&C Blue 2	FD&C Blue 1
	Sample Name
	Brand 1-Lot 1-139				0.1078
	Brand 1-Lot 1-140				0.1017
	Brand 1-Lot 2-141				0.1037
	Brand 1-Lot 2-142				0.1003
	Brand 1-Lot 3-143				0.101
	Brand 1-Lot 3-144				0.1033
	Brand 2-Lot 1-145		21.4037		0.1075
	Brand 2-Lot 1-146		12.8853		0.1057
	Brand 2-Lot 2-147		33.6871		0.1084
	Brand 2-Lot 2-148		17.9956		0.1097
	Brand 2-Lot 3-149		21.0809		0.1055
	Brand 2-Lot 3-150		10.6764		0.1058
	Brand 3-Lot 1-151				0.1062
	Brand 3-Lot 1-152				0.1018
	Brand 3-Lot 2-153				0.1026
	Brand 3-Lot 2-154				0.1003
	Brand 3-Lot 3-155				0.104
	Brand 3-Lot 3-156				0.1087
	Brand 4-Lot 1-157				0.1097
	Brand 4-Lot 1-158				0.1084
	Brand 4-Lot 2-159				0.1019
	Brand 4-Lot 2-160				0.1064
	Brand 4-Lot 3-161				0.1007
	Brand 4-Lot 3-162				0.1012
Concentration on Standard Curve
		FD&C Blue 2	FD&C Blue 1
	Equation	y = 0.2029x + 0.0411	y = 0.713x + 0.5369
	Sample Name
	Brand 1-Lot 1-139
	Brand 1-Lot 1-140
	Brand 1-Lot 2-141
	Brand 1-Lot 2-142
	Brand 1-Lot 3-143
	Brand 1-Lot 3-144
	Brand 2-Lot 1-145		2.3009
	Brand 2-Lot 1-146		1.36198
	Brand 2-Lot 2-147		3.65168
	Brand 2-Lot 2-148		1.97412
	Brand 2-Lot 3-149		2.22404
	Brand 2-Lot 3-150		1.12956
	Brand 3-Lot 1-151
	Brand 3-Lot 1-152
	Brand 3-Lot 2-153
	Brand 3-Lot 2-154
	Brand 3-Lot 3-155
	Brand 3-Lot 3-156
	Brand 4-Lot 1-157
	Brand 4-Lot 1-158
	Brand 4-Lot 2-159
	Brand 4-Lot 2-160
	Brand 4-Lot 3-161
	Brand 4-Lot 3-162
Analyte Response/IS Response
		FD&C Blue 2	FD&C Blue 1
	Sample Name
	Brand 1-Lot 1-139
	Brand 1-Lot 1-140
	Brand 1-Lot 2-141
	Brand 1-Lot 2-142
	Brand 1-Lot 3-143
	Brand 1-Lot 3-144
	Brand 2-Lot 1-145		2.17744
	Brand 2-Lot 1-146		1.50799
	Brand 2-Lot 2-147		3.14055
	Brand 2-Lot 2-148		1.94444
	Brand 2-Lot 3-149		2.12264
	Brand 2-Lot 3-150		1.34228
	Brand 3-Lot 1-151
	Brand 3-Lot 1-152
	Brand 3-Lot 2-153
	Brand 3-Lot 2-154
	Brand 3-Lot 3-155
	Brand 3-Lot 3-156
	Brand 4-Lot 1-157
	Brand 4-Lot 1-158
	Brand 4-Lot 2-159
	Brand 4-Lot 2-160
	Brand 4-Lot 3-161
	Brand 4-Lot 3-162
	Peak Response
		FD&C Blue 2	FD&C Blue 1	Amaranth
	Sample Name
	Brand 1-Lot 1-139			264.37
	Brand 1-Lot 1-140			311.73
	Brand 1-Lot 2-141			303.6
	Brand 1-Lot 2-142			291.8
	Brand 1-Lot 3-143			307.67
	Brand 1-Lot 3-144			293.5
	Brand 2-Lot 1-145		610.14	280.21
	Brand 2-Lot 1-146		419.07	277.9
	Brand 2-Lot 2-147		845.97	269.37
	Brand 2-Lot 2-148		529.9	272.52
	Brand 2-Lot 3-149		589.86	277.89
	Brand 2-Lot 3-150		368.59	274.6
	Brand 3-Lot 1-151			277.97
	Brand 3-Lot 1-152			288.77
	Brand 3-Lot 2-153			280.99
	Brand 3-Lot 2-154			277.67
	Brand 3-Lot 3-155			274.25
	Brand 3-Lot 3-156			278.45
	Brand 4-Lot 1-157			277.87
	Brand 4-Lot 1-158			313.83
	Brand 4-Lot 2-159			286.79
	Brand 4-Lot 2-160			288.07
	Brand 4-Lot 3-161			282.8
	Brand 4-Lot 3-162			255.24
